# Supplementary material for: Haplotype diversity in mitochondrial DNA reveals the multiple origins of Tibetan horse
Source: PLoS One. 2018 Jul 27;13(7):e0201564. doi: 10.1371/journal.pone.0201564 (PMC6063445; doi:10.1371/journal.pone.0201564)
Supplement: S1 Table — (XLSX) [file pone.0201564.s002.xlsx]

## Sheet: Sheet1
	Table S1 2050 Asia horses including 721 Chinese indigenous horses in present study, 1235 domestic horses and 94 ancient horses across Asia retrieved from Genbank
ID	Geographic grouping	Population	Location	Region	Resorse	Time
XGZ-01	Tibet horse	Xigaze	Xigaze,Tibet	China	The present study	Modern horse
XGZ-02	Tibet horse	Xigaze	Xigaze,Tibet	China	The present study	Modern horse
XGZ-03	Tibet horse	Xigaze	Xigaze,Tibet	China	The present study	Modern horse
XGZ-04	Tibet horse	Xigaze	Xigaze,Tibet	China	The present study	Modern horse
XGZ-05	Tibet horse	Xigaze	Xigaze,Tibet	China	The present study	Modern horse
XGZ-06	Tibet horse	Xigaze	Xigaze,Tibet	China	The present study	Modern horse
XGZ-07	Tibet horse	Xigaze	Xigaze,Tibet	China	The present study	Modern horse
XGZ-08	Tibet horse	Xigaze	Xigaze,Tibet	China	The present study	Modern horse
XGZ-09	Tibet horse	Xigaze	Xigaze,Tibet	China	The present study	Modern horse
XGZ-10	Tibet horse	Xigaze	Xigaze,Tibet	China	The present study	Modern horse
XGZ-11	Tibet horse	Xigaze	Xigaze,Tibet	China	The present study	Modern horse
XGZ-12	Tibet horse	Xigaze	Xigaze,Tibet	China	The present study	Modern horse
XGZ-13	Tibet horse	Xigaze	Xigaze,Tibet	China	The present study	Modern horse
XGZ-14	Tibet horse	Xigaze	Xigaze,Tibet	China	The present study	Modern horse
XGZ-15	Tibet horse	Xigaze	Xigaze,Tibet	China	The present study	Modern horse
XGZ-16	Tibet horse	Xigaze	Xigaze,Tibet	China	The present study	Modern horse
XGZ-17	Tibet horse	Xigaze	Xigaze,Tibet	China	The present study	Modern horse
XGZ-18	Tibet horse	Xigaze	Xigaze,Tibet	China	The present study	Modern horse
XGZ-19	Tibet horse	Xigaze	Xigaze,Tibet	China	The present study	Modern horse
XGZ-20	Tibet horse	Xigaze	Xigaze,Tibet	China	The present study	Modern horse
XGZ-21	Tibet horse	Xigaze	Xigaze,Tibet	China	The present study	Modern horse
XGZ-22	Tibet horse	Xigaze	Xigaze,Tibet	China	The present study	Modern horse
XGZ-23	Tibet horse	Xigaze	Xigaze,Tibet	China	The present study	Modern horse
XGZ-24	Tibet horse	Xigaze	Xigaze,Tibet	China	The present study	Modern horse
XGZ-25	Tibet horse	Xigaze	Xigaze,Tibet	China	The present study	Modern horse
XGZ-26	Tibet horse	Xigaze	Xigaze,Tibet	China	The present study	Modern horse
XGZ-27	Tibet horse	Xigaze	Xigaze,Tibet	China	The present study	Modern horse
XGZ-28	Tibet horse	Xigaze	Xigaze,Tibet	China	The present study	Modern horse
XGZ-29	Tibet horse	Xigaze	Xigaze,Tibet	China	The present study	Modern horse
XGZ-30	Tibet horse	Xigaze	Xigaze,Tibet	China	The present study	Modern horse
XGZ-31	Tibet horse	Xigaze	Xigaze,Tibet	China	The present study	Modern horse
XGZ-32	Tibet horse	Xigaze	Xigaze,Tibet	China	The present study	Modern horse
XGZ-33	Tibet horse	Xigaze	Xigaze,Tibet	China	The present study	Modern horse
XGZ-34	Tibet horse	Xigaze	Xigaze,Tibet	China	The present study	Modern horse
XGZ-35	Tibet horse	Xigaze	Xigaze,Tibet	China	The present study	Modern horse
XGZ-36	Tibet horse	Xigaze	Xigaze,Tibet	China	The present study	Modern horse
XGZ-37	Tibet horse	Xigaze	Xigaze,Tibet	China	The present study	Modern horse
XGZ-38	Tibet horse	Xigaze	Xigaze,Tibet	China	The present study	Modern horse
XGZ-39	Tibet horse	Xigaze	Xigaze,Tibet	China	The present study	Modern horse
XGZ-40	Tibet horse	Xigaze	Xigaze,Tibet	China	The present study	Modern horse
XGZ-41	Tibet horse	Xigaze	Xigaze,Tibet	China	The present study	Modern horse
XGZ-42	Tibet horse	Xigaze	Xigaze,Tibet	China	The present study	Modern horse
XGZ-43	Tibet horse	Xigaze	Xigaze,Tibet	China	The present study	Modern horse
XGZ-44	Tibet horse	Xigaze	Xigaze,Tibet	China	The present study	Modern horse
XGZ-45	Tibet horse	Xigaze	Xigaze,Tibet	China	The present study	Modern horse
XGZ-46	Tibet horse	Xigaze	Xigaze,Tibet	China	The present study	Modern horse
XGZ-47	Tibet horse	Xigaze	Xigaze,Tibet	China	The present study	Modern horse
XGZ-48	Tibet horse	Xigaze	Xigaze,Tibet	China	The present study	Modern horse
XGZ-49	Tibet horse	Xigaze	Xigaze,Tibet	China	The present study	Modern horse
NQ-T-01	Tibet horse	Nagqu	Nagqu,Tibet	China	The present study	Modern horse
NQ-T-02	Tibet horse	Nagqu	Nagqu,Tibet	China	The present study	Modern horse
NQ-T-03	Tibet horse	Nagqu	Nagqu,Tibet	China	The present study	Modern horse
NQ-T-04	Tibet horse	Nagqu	Nagqu,Tibet	China	The present study	Modern horse
NQ-T-05	Tibet horse	Nagqu	Nagqu,Tibet	China	The present study	Modern horse
NQ-T-06	Tibet horse	Nagqu	Nagqu,Tibet	China	The present study	Modern horse
NQ-T-07	Tibet horse	Nagqu	Nagqu,Tibet	China	The present study	Modern horse
NQ-T-08	Tibet horse	Nagqu	Nagqu,Tibet	China	The present study	Modern horse
NQ-T-09	Tibet horse	Nagqu	Nagqu,Tibet	China	The present study	Modern horse
NQ-T-10	Tibet horse	Nagqu	Nagqu,Tibet	China	The present study	Modern horse
NQ-T-11	Tibet horse	Nagqu	Nagqu,Tibet	China	The present study	Modern horse
NQ-T-12	Tibet horse	Nagqu	Nagqu,Tibet	China	The present study	Modern horse
NQ-T-13	Tibet horse	Nagqu	Nagqu,Tibet	China	The present study	Modern horse
NQ-T-14	Tibet horse	Nagqu	Nagqu,Tibet	China	The present study	Modern horse
NQ-T-15	Tibet horse	Nagqu	Nagqu,Tibet	China	The present study	Modern horse
NQ-T-16	Tibet horse	Nagqu	Nagqu,Tibet	China	The present study	Modern horse
NQ-T-17	Tibet horse	Nagqu	Nagqu,Tibet	China	The present study	Modern horse
NQ-T-18	Tibet horse	Nagqu	Nagqu,Tibet	China	The present study	Modern horse
NQ-T-19	Tibet horse	Nagqu	Nagqu,Tibet	China	The present study	Modern horse
NQ-T-20	Tibet horse	Nagqu	Nagqu,Tibet	China	The present study	Modern horse
NQ-T-21	Tibet horse	Nagqu	Nagqu,Tibet	China	The present study	Modern horse
NQ-T-22	Tibet horse	Nagqu	Nagqu,Tibet	China	The present study	Modern horse
NQ-T-23	Tibet horse	Nagqu	Nagqu,Tibet	China	The present study	Modern horse
NQ-T-24	Tibet horse	Nagqu	Nagqu,Tibet	China	The present study	Modern horse
NQ-T-25	Tibet horse	Nagqu	Nagqu,Tibet	China	The present study	Modern horse
NQ-T-26	Tibet horse	Nagqu	Nagqu,Tibet	China	The present study	Modern horse
NQ-T-27	Tibet horse	Nagqu	Nagqu,Tibet	China	The present study	Modern horse
NQ-T-28	Tibet horse	Nagqu	Nagqu,Tibet	China	The present study	Modern horse
NQ-T-29	Tibet horse	Nagqu	Nagqu,Tibet	China	The present study	Modern horse
NQ-T-30	Tibet horse	Nagqu	Nagqu,Tibet	China	The present study	Modern horse
NQ-T-31	Tibet horse	Nagqu	Nagqu,Tibet	China	The present study	Modern horse
NQ-T-32	Tibet horse	Nagqu	Nagqu,Tibet	China	The present study	Modern horse
NQ-T-33	Tibet horse	Nagqu	Nagqu,Tibet	China	The present study	Modern horse
NQ-T-34	Tibet horse	Nagqu	Nagqu,Tibet	China	The present study	Modern horse
NQ-T-35	Tibet horse	Nagqu	Nagqu,Tibet	China	The present study	Modern horse
NQ-T-36	Tibet horse	Nagqu	Nagqu,Tibet	China	The present study	Modern horse
NQ-T-37	Tibet horse	Nagqu	Nagqu,Tibet	China	The present study	Modern horse
NQ-T-38	Tibet horse	Nagqu	Nagqu,Tibet	China	The present study	Modern horse
NQ-T-39	Tibet horse	Nagqu	Nagqu,Tibet	China	The present study	Modern horse
NQ-T-40	Tibet horse	Nagqu	Nagqu,Tibet	China	The present study	Modern horse
NQ-T-41	Tibet horse	Nagqu	Nagqu,Tibet	China	The present study	Modern horse
EF597513	Tibet horse	Nagqu	Nagqu,Tibet	China	GenBank	Modern horse
QD-01	Tibet horse	Qamdo	Qamdo,Tibet	China	The present study	Modern horse
QD-02	Tibet horse	Qamdo	Qamdo,Tibet	China	The present study	Modern horse
QD-03	Tibet horse	Qamdo	Qamdo,Tibet	China	The present study	Modern horse
QD-04	Tibet horse	Qamdo	Qamdo,Tibet	China	The present study	Modern horse
QD-05	Tibet horse	Qamdo	Qamdo,Tibet	China	The present study	Modern horse
QD-06	Tibet horse	Qamdo	Qamdo,Tibet	China	The present study	Modern horse
QD-07	Tibet horse	Qamdo	Qamdo,Tibet	China	The present study	Modern horse
QD-08	Tibet horse	Qamdo	Qamdo,Tibet	China	The present study	Modern horse
QD-09	Tibet horse	Qamdo	Qamdo,Tibet	China	The present study	Modern horse
QD-10	Tibet horse	Qamdo	Qamdo,Tibet	China	The present study	Modern horse
QD-11	Tibet horse	Qamdo	Qamdo,Tibet	China	The present study	Modern horse
QD-12	Tibet horse	Qamdo	Qamdo,Tibet	China	The present study	Modern horse
QD-13	Tibet horse	Qamdo	Qamdo,Tibet	China	The present study	Modern horse
QD-15	Tibet horse	Qamdo	Qamdo,Tibet	China	The present study	Modern horse
QD-16	Tibet horse	Qamdo	Qamdo,Tibet	China	The present study	Modern horse
QD-17	Tibet horse	Qamdo	Qamdo,Tibet	China	The present study	Modern horse
QD-18	Tibet horse	Qamdo	Qamdo,Tibet	China	The present study	Modern horse
QD-19	Tibet horse	Qamdo	Qamdo,Tibet	China	The present study	Modern horse
QD-20	Tibet horse	Qamdo	Qamdo,Tibet	China	The present study	Modern horse
QD-21	Tibet horse	Qamdo	Qamdo,Tibet	China	The present study	Modern horse
QD-22	Tibet horse	Qamdo	Qamdo,Tibet	China	The present study	Modern horse
QD-23	Tibet horse	Qamdo	Qamdo,Tibet	China	The present study	Modern horse
QD-24	Tibet horse	Qamdo	Qamdo,Tibet	China	The present study	Modern horse
QD-25	Tibet horse	Qamdo	Qamdo,Tibet	China	The present study	Modern horse
QD-26	Tibet horse	Qamdo	Qamdo,Tibet	China	The present study	Modern horse
QD-27	Tibet horse	Qamdo	Qamdo,Tibet	China	The present study	Modern horse
QD-28	Tibet horse	Qamdo	Qamdo,Tibet	China	The present study	Modern horse
QD-29	Tibet horse	Qamdo	Qamdo,Tibet	China	The present study	Modern horse
QD-30	Tibet horse	Qamdo	Qamdo,Tibet	China	The present study	Modern horse
QD-31	Tibet horse	Qamdo	Qamdo,Tibet	China	The present study	Modern horse
QD-32	Tibet horse	Qamdo	Qamdo,Tibet	China	The present study	Modern horse
QD-33	Tibet horse	Qamdo	Qamdo,Tibet	China	The present study	Modern horse
QD-34	Tibet horse	Qamdo	Qamdo,Tibet	China	The present study	Modern horse
QD-35	Tibet horse	Qamdo	Qamdo,Tibet	China	The present study	Modern horse
QD-36	Tibet horse	Qamdo	Qamdo,Tibet	China	The present study	Modern horse
QD-37	Tibet horse	Qamdo	Qamdo,Tibet	China	The present study	Modern horse
QD-38	Tibet horse	Qamdo	Qamdo,Tibet	China	The present study	Modern horse
QD-39	Tibet horse	Qamdo	Qamdo,Tibet	China	The present study	Modern horse
QD-40	Tibet horse	Qamdo	Qamdo,Tibet	China	The present study	Modern horse
QD-41	Tibet horse	Qamdo	Qamdo,Tibet	China	The present study	Modern horse
QD-42	Tibet horse	Qamdo	Qamdo,Tibet	China	The present study	Modern horse
QD-43	Tibet horse	Qamdo	Qamdo,Tibet	China	The present study	Modern horse
QD-44	Tibet horse	Qamdo	Qamdo,Tibet	China	The present study	Modern horse
QD-45	Tibet horse	Qamdo	Qamdo,Tibet	China	The present study	Modern horse
QD-46	Tibet horse	Qamdo	Qamdo,Tibet	China	The present study	Modern horse
QD-47	Tibet horse	Qamdo	Qamdo,Tibet	China	The present study	Modern horse
QD-48	Tibet horse	Qamdo	Qamdo,Tibet	China	The present study	Modern horse
QD-49	Tibet horse	Qamdo	Qamdo,Tibet	China	The present study	Modern horse
QD-50	Tibet horse	Qamdo	Qamdo,Tibet	China	The present study	Modern horse
QD-51	Tibet horse	Qamdo	Qamdo,Tibet	China	The present study	Modern horse
QD-52	Tibet horse	Qamdo	Qamdo,Tibet	China	The present study	Modern horse
QD-53	Tibet horse	Qamdo	Qamdo,Tibet	China	The present study	Modern horse
ZG-01	Tibet horse	Zogang	Zogang,Tibet	China	The present study	Modern horse
ZG-03	Tibet horse	Zogang	Zogang,Tibet	China	The present study	Modern horse
ZG-04	Tibet horse	Zogang	Zogang,Tibet	China	The present study	Modern horse
ZG-05	Tibet horse	Zogang	Zogang,Tibet	China	The present study	Modern horse
ZG-06	Tibet horse	Zogang	Zogang,Tibet	China	The present study	Modern horse
ZG-07	Tibet horse	Zogang	Zogang,Tibet	China	The present study	Modern horse
ZG-08	Tibet horse	Zogang	Zogang,Tibet	China	The present study	Modern horse
ZG-09	Tibet horse	Zogang	Zogang,Tibet	China	The present study	Modern horse
ZG-10	Tibet horse	Zogang	Zogang,Tibet	China	The present study	Modern horse
ZG-11	Tibet horse	Zogang	Zogang,Tibet	China	The present study	Modern horse
ZG-12	Tibet horse	Zogang	Zogang,Tibet	China	The present study	Modern horse
ZG-13	Tibet horse	Zogang	Zogang,Tibet	China	The present study	Modern horse
ZG-14	Tibet horse	Zogang	Zogang,Tibet	China	The present study	Modern horse
ZG-15	Tibet horse	Zogang	Zogang,Tibet	China	The present study	Modern horse
ZG-16	Tibet horse	Zogang	Zogang,Tibet	China	The present study	Modern horse
ZG-17	Tibet horse	Zogang	Zogang,Tibet	China	The present study	Modern horse
ZG-18	Tibet horse	Zogang	Zogang,Tibet	China	The present study	Modern horse
ZG-19	Tibet horse	Zogang	Zogang,Tibet	China	The present study	Modern horse
ZG-20	Tibet horse	Zogang	Zogang,Tibet	China	The present study	Modern horse
ZG-21	Tibet horse	Zogang	Zogang,Tibet	China	The present study	Modern horse
ZG-22	Tibet horse	Zogang	Zogang,Tibet	China	The present study	Modern horse
ZG-23	Tibet horse	Zogang	Zogang,Tibet	China	The present study	Modern horse
ZG-24	Tibet horse	Zogang	Zogang,Tibet	China	The present study	Modern horse
ZG-25	Tibet horse	Zogang	Zogang,Tibet	China	The present study	Modern horse
ZG-26	Tibet horse	Zogang	Zogang,Tibet	China	The present study	Modern horse
ZG-27	Tibet horse	Zogang	Zogang,Tibet	China	The present study	Modern horse
ZG-28	Tibet horse	Zogang	Zogang,Tibet	China	The present study	Modern horse
ZG-29	Tibet horse	Zogang	Zogang,Tibet	China	The present study	Modern horse
ZG-30	Tibet horse	Zogang	Zogang,Tibet	China	The present study	Modern horse
ZG-31	Tibet horse	Zogang	Zogang,Tibet	China	The present study	Modern horse
ZG-32	Tibet horse	Zogang	Zogang,Tibet	China	The present study	Modern horse
ZG-33	Tibet horse	Zogang	Zogang,Tibet	China	The present study	Modern horse
ZG-34	Tibet horse	Zogang	Zogang,Tibet	China	The present study	Modern horse
ZG-35	Tibet horse	Zogang	Zogang,Tibet	China	The present study	Modern horse
ZG-36	Tibet horse	Zogang	Zogang,Tibet	China	The present study	Modern horse
ZG-37	Tibet horse	Zogang	Zogang,Tibet	China	The present study	Modern horse
ZG-38	Tibet horse	Zogang	Zogang,Tibet	China	The present study	Modern horse
ZG-39	Tibet horse	Zogang	Zogang,Tibet	China	The present study	Modern horse
ZG-40	Tibet horse	Zogang	Zogang,Tibet	China	The present study	Modern horse
ZG-41	Tibet horse	Zogang	Zogang,Tibet	China	The present study	Modern horse
ZG-42	Tibet horse	Zogang	Zogang,Tibet	China	The present study	Modern horse
ZG-43	Tibet horse	Zogang	Zogang,Tibet	China	The present study	Modern horse
ZG-44	Tibet horse	Zogang	Zogang,Tibet	China	The present study	Modern horse
ZG-45	Tibet horse	Zogang	Zogang,Tibet	China	The present study	Modern horse
LZ-T	Tibet horse	Zogang	Nyingchi,Tibet	China	The present study	Modern horse
DQ-01	Tibet horse	Deqen	Deqen,Tibet	China	The present study	Modern horse
DQ-02	Tibet horse	Deqen	Deqen,Tibet	China	The present study	Modern horse
DQ-03	Tibet horse	Deqen	Deqen,Tibet	China	The present study	Modern horse
DQ-04	Tibet horse	Deqen	Deqen,Tibet	China	The present study	Modern horse
DQ-05	Tibet horse	Deqen	Deqen,Tibet	China	The present study	Modern horse
DQ-06	Tibet horse	Deqen	Deqen,Tibet	China	The present study	Modern horse
DQ-07	Tibet horse	Deqen	Deqen,Tibet	China	The present study	Modern horse
DQ-08	Tibet horse	Deqen	Deqen,Tibet	China	The present study	Modern horse
DQ-09	Tibet horse	Deqen	Deqen,Tibet	China	The present study	Modern horse
DQ-10	Tibet horse	Deqen	Deqen,Tibet	China	The present study	Modern horse
DQ-11	Tibet horse	Deqen	Deqen,Tibet	China	The present study	Modern horse
DQ-12	Tibet horse	Deqen	Deqen,Tibet	China	The present study	Modern horse
DQ-13	Tibet horse	Deqen	Deqen,Tibet	China	The present study	Modern horse
DQ-14	Tibet horse	Deqen	Deqen,Tibet	China	The present study	Modern horse
DQ-15	Tibet horse	Deqen	Deqen,Tibet	China	The present study	Modern horse
DQ-16	Tibet horse	Deqen	Deqen,Tibet	China	The present study	Modern horse
DQ-17	Tibet horse	Deqen	Deqen,Tibet	China	The present study	Modern horse
DQ-18	Tibet horse	Deqen	Deqen,Tibet	China	The present study	Modern horse
DQ-19	Tibet horse	Deqen	Deqen,Tibet	China	The present study	Modern horse
DQ-20	Tibet horse	Deqen	Deqen,Tibet	China	The present study	Modern horse
DQ-21	Tibet horse	Deqen	Deqen,Tibet	China	The present study	Modern horse
DQ-22	Tibet horse	Deqen	Deqen,Tibet	China	The present study	Modern horse
DQ-23	Tibet horse	Deqen	Deqen,Tibet	China	The present study	Modern horse
DQ-24	Tibet horse	Deqen	Deqen,Tibet	China	The present study	Modern horse
DQ-25	Tibet horse	Deqen	Deqen,Tibet	China	The present study	Modern horse
DQ-26	Tibet horse	Deqen	Deqen,Tibet	China	The present study	Modern horse
DQ-27	Tibet horse	Deqen	Deqen,Tibet	China	The present study	Modern horse
DQ-28	Tibet horse	Deqen	Deqen,Tibet	China	The present study	Modern horse
DQ-29	Tibet horse	Deqen	Deqen,Tibet	China	The present study	Modern horse
DQ-30	Tibet horse	Deqen	Deqen,Tibet	China	The present study	Modern horse
DQ-31	Tibet horse	Deqen	Deqen,Tibet	China	The present study	Modern horse
DQ-32	Tibet horse	Deqen	Deqen,Tibet	China	The present study	Modern horse
DQ-33	Tibet horse	Deqen	Deqen,Tibet	China	The present study	Modern horse
DQ-34	Tibet horse	Deqen	Deqen,Tibet	China	The present study	Modern horse
DQ-35	Tibet horse	Deqen	Deqen,Tibet	China	The present study	Modern horse
DQ-36	Tibet horse	Deqen	Deqen,Tibet	China	The present study	Modern horse
DQ-37	Tibet horse	Deqen	Deqen,Tibet	China	The present study	Modern horse
DQ-38	Tibet horse	Deqen	Deqen,Tibet	China	The present study	Modern horse
DQ-39	Tibet horse	Deqen	Deqen,Tibet	China	The present study	Modern horse
DQ-40	Tibet horse	Deqen	Deqen,Tibet	China	The present study	Modern horse
DQ-41	Tibet horse	Deqen	Deqen,Tibet	China	The present study	Modern horse
DQ-42	Tibet horse	Deqen	Deqen,Tibet	China	The present study	Modern horse
DQ-43	Tibet horse	Deqen	Deqen,Tibet	China	The present study	Modern horse
DQ-44	Tibet horse	Deqen	Deqen,Tibet	China	The present study	Modern horse
DQ-45	Tibet horse	Deqen	Deqen,Tibet	China	The present study	Modern horse
DQ-46	Tibet horse	Deqen	Deqen,Tibet	China	The present study	Modern horse
DQ-47	Tibet horse	Deqen	Deqen,Tibet	China	The present study	Modern horse
DQ-48	Tibet horse	Deqen	Deqen,Tibet	China	The present study	Modern horse
DQ-49	Tibet horse	Deqen	Deqen,Tibet	China	The present study	Modern horse
DQ-50	Tibet horse	Deqen	Deqen,Tibet	China	The present study	Modern horse
DQ-51	Tibet horse	Deqen	Deqen,Tibet	China	The present study	Modern horse
DQ-52	Tibet horse	Deqen	Deqen,Tibet	China	The present study	Modern horse
DQ-53	Tibet horse	Deqen	Deqen,Tibet	China	The present study	Modern horse
DQ-54	Tibet horse	Deqen	Deqen,Tibet	China	The present study	Modern horse
DQ-55	Tibet horse	Deqen	Deqen,Tibet	China	The present study	Modern horse
DQ-56	Tibet horse	Deqen	Deqen,Tibet	China	The present study	Modern horse
DQ-57	Tibet horse	Deqen	Deqen,Tibet	China	The present study	Modern horse
DQ-58	Tibet horse	Deqen	Deqen,Tibet	China	The present study	Modern horse
DQ-59	Tibet horse	Deqen	Deqen,Tibet	China	The present study	Modern horse
DQ-60	Tibet horse	Deqen	Deqen,Tibet	China	The present study	Modern horse
DQ-61	Tibet horse	Deqen	Deqen,Tibet	China	The present study	Modern horse
DQ-62	Tibet horse	Deqen	Deqen,Tibet	China	The present study	Modern horse
DQ-63	Tibet horse	Deqen	Deqen,Tibet	China	The present study	Modern horse
DQ-64	Tibet horse	Deqen	Deqen,Tibet	China	The present study	Modern horse
DQ-65	Tibet horse	Deqen	Deqen,Tibet	China	The present study	Modern horse
DQ-66	Tibet horse	Deqen	Deqen,Tibet	China	The present study	Modern horse
DQ-67	Tibet horse	Deqen	Deqen,Tibet	China	The present study	Modern horse
DQ-68	Tibet horse	Deqen	Deqen,Tibet	China	The present study	Modern horse
DQ-69	Tibet horse	Deqen	Deqen,Tibet	China	The present study	Modern horse
DQ-70	Tibet horse	Deqen	Deqen,Tibet	China	The present study	Modern horse
DQ-71	Tibet horse	Deqen	Deqen,Tibet	China	The present study	Modern horse
DQ-72	Tibet horse	Deqen	Deqen,Tibet	China	The present study	Modern horse
DQ-73	Tibet horse	Deqen	Deqen,Tibet	China	The present study	Modern horse
DQ-74	Tibet horse	Deqen	Deqen,Tibet	China	The present study	Modern horse
DQ-75	Tibet horse	Deqen	Deqen,Tibet	China	The present study	Modern horse
DQ-76	Tibet horse	Deqen	Deqen,Tibet	China	The present study	Modern horse
DQ-77	Tibet horse	Deqen	Deqen,Tibet	China	The present study	Modern horse
DQ-78	Tibet horse	Deqen	Deqen,Tibet	China	The present study	Modern horse
DQ-79	Tibet horse	Deqen	Deqen,Tibet	China	The present study	Modern horse
DQ-80	Tibet horse	Deqen	Deqen,Tibet	China	The present study	Modern horse
DQ-81	Tibet horse	Deqen	Deqen,Tibet	China	The present study	Modern horse
DQ-82	Tibet horse	Deqen	Deqen,Tibet	China	The present study	Modern horse
DQ-83	Tibet horse	Deqen	Deqen,Tibet	China	The present study	Modern horse
DQ-84	Tibet horse	Deqen	Deqen,Tibet	China	The present study	Modern horse
DQ-85	Tibet horse	Deqen	Deqen,Tibet	China	The present study	Modern horse
EF597514	Tibet horse	Deqen	Deqen,Tibet	China	GenBank	Modern horse
DQ986464	Tibet horse		Tibet	China	GenBank	Modern horse
DQ986465	Tibet horse		Tibet	China	GenBank	Modern horse
DQ986466	Tibet horse		Tibet	China	GenBank	Modern horse
DQ986467	Tibet horse		Tibet	China	GenBank	Modern horse
DQ986468	Tibet horse		Tibet	China	GenBank	Modern horse
DQ986469	Tibet horse		Tibet	China	GenBank	Modern horse
DQ986470	Tibet horse		Tibet	China	GenBank	Modern horse
DQ986471	Tibet horse		Tibet	China	GenBank	Modern horse
DQ986472	Tibet horse		Tibet	China	GenBank	Modern horse
DQ986473	Tibet horse		Tibet	China	GenBank	Modern horse
DQ986474	Tibet horse		Tibet	China	GenBank	Modern horse
DQ986475	Tibet horse		Tibet	China	GenBank	Modern horse
DQ986476	Tibet horse		Tibet	China	GenBank	Modern horse
DQ986477	Tibet horse		Tibet	China	GenBank	Modern horse
DQ986478	Tibet horse		Tibet	China	GenBank	Modern horse
DQ986479	Tibet horse		Tibet	China	GenBank	Modern horse
FJ502834	Yunnan horse	LiJiang	Dali,Yunnan	China	GenBank	Modern horse
DL-01	Yunnan horse	LiJiang	Dali,Yunnan	China	The present study	Modern horse
DL-02	Yunnan horse	LiJiang	Dali,Yunnan	China	The present study	Modern horse
DL-03	Yunnan horse	LiJiang	Dali,Yunnan	China	The present study	Modern horse
DL-04	Yunnan horse	LiJiang	Dali,Yunnan	China	The present study	Modern horse
DL-05	Yunnan horse	LiJiang	Dali,Yunnan	China	The present study	Modern horse
DL-06	Yunnan horse	LiJiang	Dali,Yunnan	China	The present study	Modern horse
DL-07	Yunnan horse	LiJiang	Dali,Yunnan	China	The present study	Modern horse
DL-08	Yunnan horse	LiJiang	Dali,Yunnan	China	The present study	Modern horse
DL-09	Yunnan horse	LiJiang	Dali,Yunnan	China	The present study	Modern horse
DL-10	Yunnan horse	LiJiang	Dali,Yunnan	China	The present study	Modern horse
DL-11	Yunnan horse	LiJiang	Dali,Yunnan	China	The present study	Modern horse
DL-12	Yunnan horse	LiJiang	Dali,Yunnan	China	The present study	Modern horse
HQ-01	Yunnan horse	LiJiang	Dali,Yunnan	China	The present study	Modern horse
HQ-02	Yunnan horse	LiJiang	Dali,Yunnan	China	The present study	Modern horse
HQ-03	Yunnan horse	LiJiang	Dali,Yunnan	China	The present study	Modern horse
HQ-04	Yunnan horse	LiJiang	Dali,Yunnan	China	The present study	Modern horse
HQ-05	Yunnan horse	LiJiang	Dali,Yunnan	China	The present study	Modern horse
HQ-06	Yunnan horse	LiJiang	Dali,Yunnan	China	The present study	Modern horse
HQ-07	Yunnan horse	LiJiang	Dali,Yunnan	China	The present study	Modern horse
HQ-08	Yunnan horse	LiJiang	Dali,Yunnan	China	The present study	Modern horse
HQ-09	Yunnan horse	LiJiang	Dali,Yunnan	China	The present study	Modern horse
HQ-10	Yunnan horse	LiJiang	Dali,Yunnan	China	The present study	Modern horse
HQ-11	Yunnan horse	LiJiang	Dali,Yunnan	China	The present study	Modern horse
HQ-12	Yunnan horse	LiJiang	Dali,Yunnan	China	The present study	Modern horse
HQ-13	Yunnan horse	LiJiang	Dali,Yunnan	China	The present study	Modern horse
HQ-14	Yunnan horse	LiJiang	Dali,Yunnan	China	The present study	Modern horse
HQ-15	Yunnan horse	LiJiang	Dali,Yunnan	China	The present study	Modern horse
HQ-16	Yunnan horse	LiJiang	Dali,Yunnan	China	The present study	Modern horse
HQ-17	Yunnan horse	LiJiang	Dali,Yunnan	China	The present study	Modern horse
HQ-18	Yunnan horse	LiJiang	Dali,Yunnan	China	The present study	Modern horse
HQ-19	Yunnan horse	LiJiang	Dali,Yunnan	China	The present study	Modern horse
HQ-20	Yunnan horse	LiJiang	Dali,Yunnan	China	The present study	Modern horse
HQ-21	Yunnan horse	LiJiang	Dali,Yunnan	China	The present study	Modern horse
HQ-22	Yunnan horse	LiJiang	Dali,Yunnan	China	The present study	Modern horse
HQ-23	Yunnan horse	LiJiang	Dali,Yunnan	China	The present study	Modern horse
HQ-24	Yunnan horse	LiJiang	Dali,Yunnan	China	The present study	Modern horse
HQ-25	Yunnan horse	LiJiang	Dali,Yunnan	China	The present study	Modern horse
HQ-26	Yunnan horse	LiJiang	Dali,Yunnan	China	The present study	Modern horse
HQ-27	Yunnan horse	LiJiang	Dali,Yunnan	China	The present study	Modern horse
HQ-28	Yunnan horse	LiJiang	Dali,Yunnan	China	The present study	Modern horse
HQ-29	Yunnan horse	LiJiang	Dali,Yunnan	China	The present study	Modern horse
HQ-30	Yunnan horse	LiJiang	Dali,Yunnan	China	The present study	Modern horse
HQ-31	Yunnan horse	LiJiang	Dali,Yunnan	China	The present study	Modern horse
HQ-32	Yunnan horse	LiJiang	Dali,Yunnan	China	The present study	Modern horse
HQ-33	Yunnan horse	LiJiang	Dali,Yunnan	China	The present study	Modern horse
HQ-34	Yunnan horse	LiJiang	Dali,Yunnan	China	The present study	Modern horse
HQ-35	Yunnan horse	LiJiang	Dali,Yunnan	China	The present study	Modern horse
LJ-01	Yunnan horse	LiJiang	Lijiang,Yunnan	China	The present study	Modern horse
LJ-02	Yunnan horse	LiJiang	Lijiang,Yunnan	China	The present study	Modern horse
LJ-03	Yunnan horse	LiJiang	Lijiang,Yunnan	China	The present study	Modern horse
LJ-04	Yunnan horse	LiJiang	Lijiang,Yunnan	China	The present study	Modern horse
LJ-05	Yunnan horse	LiJiang	Lijiang,Yunnan	China	The present study	Modern horse
LJ-06	Yunnan horse	LiJiang	Lijiang,Yunnan	China	The present study	Modern horse
LJ-07	Yunnan horse	LiJiang	Lijiang,Yunnan	China	The present study	Modern horse
LJ-08	Yunnan horse	LiJiang	Lijiang,Yunnan	China	The present study	Modern horse
LJ-09	Yunnan horse	LiJiang	Lijiang,Yunnan	China	The present study	Modern horse
LJ-10	Yunnan horse	LiJiang	Lijiang,Yunnan	China	The present study	Modern horse
LJ-11	Yunnan horse	LiJiang	Lijiang,Yunnan	China	The present study	Modern horse
LJ-12	Yunnan horse	LiJiang	Lijiang,Yunnan	China	The present study	Modern horse
LJ-13	Yunnan horse	LiJiang	Lijiang,Yunnan	China	The present study	Modern horse
LJ-14	Yunnan horse	LiJiang	Lijiang,Yunnan	China	The present study	Modern horse
LJ-15	Yunnan horse	LiJiang	Lijiang,Yunnan	China	The present study	Modern horse
LJ-16	Yunnan horse	LiJiang	Lijiang,Yunnan	China	The present study	Modern horse
LJ-17	Yunnan horse	LiJiang	Lijiang,Yunnan	China	The present study	Modern horse
LJ-18	Yunnan horse	LiJiang	Lijiang,Yunnan	China	The present study	Modern horse
LJ-19	Yunnan horse	LiJiang	Lijiang,Yunnan	China	The present study	Modern horse
LJ-20	Yunnan horse	LiJiang	Lijiang,Yunnan	China	The present study	Modern horse
LJ-21	Yunnan horse	LiJiang	Lijiang,Yunnan	China	The present study	Modern horse
LJ-22	Yunnan horse	LiJiang	Lijiang,Yunnan	China	The present study	Modern horse
LJ-23	Yunnan horse	LiJiang	Lijiang,Yunnan	China	The present study	Modern horse
LJ-24	Yunnan horse	LiJiang	Lijiang,Yunnan	China	The present study	Modern horse
NL-01	Yunnan horse	LiJiang	Lijiang,Yunnan	China	The present study	Modern horse
NL-02	Yunnan horse	LiJiang	Lijiang,Yunnan	China	The present study	Modern horse
NL-03	Yunnan horse	LiJiang	Lijiang,Yunnan	China	The present study	Modern horse
NL-04	Yunnan horse	LiJiang	Lijiang,Yunnan	China	The present study	Modern horse
NL-05	Yunnan horse	LiJiang	Lijiang,Yunnan	China	The present study	Modern horse
NL-06	Yunnan horse	LiJiang	Lijiang,Yunnan	China	The present study	Modern horse
NL-07	Yunnan horse	LiJiang	Lijiang,Yunnan	China	The present study	Modern horse
NL-08	Yunnan horse	LiJiang	Lijiang,Yunnan	China	The present study	Modern horse
NL-09	Yunnan horse	LiJiang	Lijiang,Yunnan	China	The present study	Modern horse
NL-10	Yunnan horse	LiJiang	Lijiang,Yunnan	China	The present study	Modern horse
NL-11	Yunnan horse	LiJiang	Lijiang,Yunnan	China	The present study	Modern horse
NL-12	Yunnan horse	LiJiang	Lijiang,Yunnan	China	The present study	Modern horse
NL-13	Yunnan horse	LiJiang	Lijiang,Yunnan	China	The present study	Modern horse
NL-14	Yunnan horse	LiJiang	Lijiang,Yunnan	China	The present study	Modern horse
NL-15	Yunnan horse	LiJiang	Lijiang,Yunnan	China	The present study	Modern horse
NL-16	Yunnan horse	LiJiang	Lijiang,Yunnan	China	The present study	Modern horse
NL-17	Yunnan horse	LiJiang	Lijiang,Yunnan	China	The present study	Modern horse
NL-18	Yunnan horse	LiJiang	Lijiang,Yunnan	China	The present study	Modern horse
NL-19	Yunnan horse	LiJiang	Lijiang,Yunnan	China	The present study	Modern horse
NL-20	Yunnan horse	LiJiang	Lijiang,Yunnan	China	The present study	Modern horse
NL-21	Yunnan horse	LiJiang	Lijiang,Yunnan	China	The present study	Modern horse
NL-22	Yunnan horse	LiJiang	Lijiang,Yunnan	China	The present study	Modern horse
NL-23	Yunnan horse	LiJiang	Lijiang,Yunnan	China	The present study	Modern horse
NL-24	Yunnan horse	LiJiang	Lijiang,Yunnan	China	The present study	Modern horse
NL-25	Yunnan horse	LiJiang	Lijiang,Yunnan	China	The present study	Modern horse
NL-26	Yunnan horse	LiJiang	Lijiang,Yunnan	China	The present study	Modern horse
NL-27	Yunnan horse	LiJiang	Lijiang,Yunnan	China	The present study	Modern horse
NL-28	Yunnan horse	LiJiang	Lijiang,Yunnan	China	The present study	Modern horse
NL-29	Yunnan horse	LiJiang	Lijiang,Yunnan	China	The present study	Modern horse
NL-30	Yunnan horse	LiJiang	Lijiang,Yunnan	China	The present study	Modern horse
NL-31	Yunnan horse	LiJiang	Lijiang,Yunnan	China	The present study	Modern horse
NL-32	Yunnan horse	LiJiang	Lijiang,Yunnan	China	The present study	Modern horse
NL-33	Yunnan horse	LiJiang	Lijiang,Yunnan	China	The present study	Modern horse
NL-34	Yunnan horse	LiJiang	Lijiang,Yunnan	China	The present study	Modern horse
NL-35	Yunnan horse	LiJiang	Lijiang,Yunnan	China	The present study	Modern horse
NL-36	Yunnan horse	LiJiang	Lijiang,Yunnan	China	The present study	Modern horse
NL-37	Yunnan horse	LiJiang	Lijiang,Yunnan	China	The present study	Modern horse
NL-38	Yunnan horse	LiJiang	Lijiang,Yunnan	China	The present study	Modern horse
NL-39	Yunnan horse	LiJiang	Lijiang,Yunnan	China	The present study	Modern horse
NL-40	Yunnan horse	LiJiang	Lijiang,Yunnan	China	The present study	Modern horse
NL-41	Yunnan horse	LiJiang	Lijiang,Yunnan	China	The present study	Modern horse
NL-42	Yunnan horse	LiJiang	Lijiang,Yunnan	China	The present study	Modern horse
NL-43	Yunnan horse	LiJiang	Lijiang,Yunnan	China	The present study	Modern horse
NL-44	Yunnan horse	LiJiang	Lijiang,Yunnan	China	The present study	Modern horse
NL-45	Yunnan horse	LiJiang	Lijiang,Yunnan	China	The present study	Modern horse
NL-46	Yunnan horse	LiJiang	Lijiang,Yunnan	China	The present study	Modern horse
NL-47	Yunnan horse	LiJiang	Lijiang,Yunnan	China	The present study	Modern horse
NL-48	Yunnan horse	LiJiang	Lijiang,Yunnan	China	The present study	Modern horse
NL-49	Yunnan horse	LiJiang	Lijiang,Yunnan	China	The present study	Modern horse
NL-50	Yunnan horse	LiJiang	Lijiang,Yunnan	China	The present study	Modern horse
NL-51	Yunnan horse	LiJiang	Lijiang,Yunnan	China	The present study	Modern horse
NL-52	Yunnan horse	LiJiang	Lijiang,Yunnan	China	The present study	Modern horse
NL-53	Yunnan horse	LiJiang	Lijiang,Yunnan	China	The present study	Modern horse
NL-54	Yunnan horse	LiJiang	Lijiang,Yunnan	China	The present study	Modern horse
NL-55	Yunnan horse	LiJiang	Lijiang,Yunnan	China	The present study	Modern horse
NL-56	Yunnan horse	LiJiang	Lijiang,Yunnan	China	The present study	Modern horse
NL-57	Yunnan horse	LiJiang	Lijiang,Yunnan	China	The present study	Modern horse
NL-58	Yunnan horse	LiJiang	Lijiang,Yunnan	China	The present study	Modern horse
NL-59	Yunnan horse	LiJiang	Lijiang,Yunnan	China	The present study	Modern horse
NL-60	Yunnan horse	LiJiang	Lijiang,Yunnan	China	The present study	Modern horse
NL-61	Yunnan horse	LiJiang	Lijiang,Yunnan	China	The present study	Modern horse
NL-62	Yunnan horse	LiJiang	Lijiang,Yunnan	China	The present study	Modern horse
NL-63	Yunnan horse	LiJiang	Lijiang,Yunnan	China	The present study	Modern horse
NL-64	Yunnan horse	LiJiang	Lijiang,Yunnan	China	The present study	Modern horse
NL-65	Yunnan horse	LiJiang	Lijiang,Yunnan	China	The present study	Modern horse
NL-66	Yunnan horse	LiJiang	Lijiang,Yunnan	China	The present study	Modern horse
NL-67	Yunnan horse	LiJiang	Lijiang,Yunnan	China	The present study	Modern horse
NL-68	Yunnan horse	LiJiang	Lijiang,Yunnan	China	The present study	Modern horse
NL-69	Yunnan horse	LiJiang	Lijiang,Yunnan	China	The present study	Modern horse
NL-70	Yunnan horse	LiJiang	Lijiang,Yunnan	China	The present study	Modern horse
NL-71	Yunnan horse	LiJiang	Lijiang,Yunnan	China	The present study	Modern horse
NL-72	Yunnan horse	LiJiang	Lijiang,Yunnan	China	The present study	Modern horse
NL-73	Yunnan horse	LiJiang	Lijiang,Yunnan	China	The present study	Modern horse
NL-74	Yunnan horse	LiJiang	Lijiang,Yunnan	China	The present study	Modern horse
YS-01	Yunnan horse	LiJiang	Lijiang,Yunnan	China	The present study	Modern horse
YS-02	Yunnan horse	LiJiang	Lijiang,Yunnan	China	The present study	Modern horse
YS-03	Yunnan horse	LiJiang	Lijiang,Yunnan	China	The present study	Modern horse
YS-04	Yunnan horse	LiJiang	Lijiang,Yunnan	China	The present study	Modern horse
YS-05	Yunnan horse	LiJiang	Lijiang,Yunnan	China	The present study	Modern horse
YS-06	Yunnan horse	LiJiang	Lijiang,Yunnan	China	The present study	Modern horse
YS-07	Yunnan horse	LiJiang	Lijiang,Yunnan	China	The present study	Modern horse
YS-08	Yunnan horse	LiJiang	Lijiang,Yunnan	China	The present study	Modern horse
YS-09	Yunnan horse	LiJiang	Lijiang,Yunnan	China	The present study	Modern horse
YS-10	Yunnan horse	LiJiang	Lijiang,Yunnan	China	The present study	Modern horse
YS-11	Yunnan horse	LiJiang	Lijiang,Yunnan	China	The present study	Modern horse
YS-12	Yunnan horse	LiJiang	Lijiang,Yunnan	China	The present study	Modern horse
SD-01	Yunnan horse	TengChong	Baoshan,Yunnan	China	The present study	Modern horse
SD-02	Yunnan horse	TengChong	Baoshan,Yunnan	China	The present study	Modern horse
YJ-01	Yunnan horse	TengChong	Dehong,Yunnan	China	The present study	Modern horse
YJ-02	Yunnan horse	TengChong	Dehong,Yunnan	China	The present study	Modern horse
YJ-03	Yunnan horse	TengChong	Dehong,Yunnan	China	The present study	Modern horse
YJ-04	Yunnan horse	TengChong	Dehong,Yunnan	China	The present study	Modern horse
YJ-05	Yunnan horse	TengChong	Dehong,Yunnan	China	The present study	Modern horse
YJ-06	Yunnan horse	TengChong	Dehong,Yunnan	China	The present study	Modern horse
YJ-07	Yunnan horse	TengChong	Dehong,Yunnan	China	The present study	Modern horse
YJ-08	Yunnan horse	TengChong	Dehong,Yunnan	China	The present study	Modern horse
YJ-09	Yunnan horse	TengChong	Dehong,Yunnan	China	The present study	Modern horse
YJ-10	Yunnan horse	TengChong	Dehong,Yunnan	China	The present study	Modern horse
YJ-11	Yunnan horse	TengChong	Dehong,Yunnan	China	The present study	Modern horse
YJ-12	Yunnan horse	TengChong	Dehong,Yunnan	China	The present study	Modern horse
YJ-13	Yunnan horse	TengChong	Dehong,Yunnan	China	The present study	Modern horse
YJ-14	Yunnan horse	TengChong	Dehong,Yunnan	China	The present study	Modern horse
YJ-15	Yunnan horse	TengChong	Dehong,Yunnan	China	The present study	Modern horse
YJ-16	Yunnan horse	TengChong	Dehong,Yunnan	China	The present study	Modern horse
TC-02	Yunnan horse	TengChong	Baoshan,Yunnan	China	The present study	Modern horse
TC-03	Yunnan horse	TengChong	Baoshan,Yunnan	China	The present study	Modern horse
TC-04	Yunnan horse	TengChong	Baoshan,Yunnan	China	The present study	Modern horse
TC-05	Yunnan horse	TengChong	Baoshan,Yunnan	China	The present study	Modern horse
TC-06	Yunnan horse	TengChong	Baoshan,Yunnan	China	The present study	Modern horse
TC-07	Yunnan horse	TengChong	Baoshan,Yunnan	China	The present study	Modern horse
TC-08	Yunnan horse	TengChong	Baoshan,Yunnan	China	The present study	Modern horse
TC-09	Yunnan horse	TengChong	Baoshan,Yunnan	China	The present study	Modern horse
TC-10	Yunnan horse	TengChong	Baoshan,Yunnan	China	The present study	Modern horse
TC-11	Yunnan horse	TengChong	Baoshan,Yunnan	China	The present study	Modern horse
TC-12	Yunnan horse	TengChong	Baoshan,Yunnan	China	The present study	Modern horse
TC-13	Yunnan horse	TengChong	Baoshan,Yunnan	China	The present study	Modern horse
TC-14	Yunnan horse	TengChong	Baoshan,Yunnan	China	The present study	Modern horse
TC-15	Yunnan horse	TengChong	Baoshan,Yunnan	China	The present study	Modern horse
TC-16	Yunnan horse	TengChong	Baoshan,Yunnan	China	The present study	Modern horse
TC-17	Yunnan horse	TengChong	Baoshan,Yunnan	China	The present study	Modern horse
TC-18	Yunnan horse	TengChong	Baoshan,Yunnan	China	The present study	Modern horse
TC-19	Yunnan horse	TengChong	Baoshan,Yunnan	China	The present study	Modern horse
TC-20	Yunnan horse	TengChong	Baoshan,Yunnan	China	The present study	Modern horse
TC-21	Yunnan horse	TengChong	Baoshan,Yunnan	China	The present study	Modern horse
TC-22	Yunnan horse	TengChong	Baoshan,Yunnan	China	The present study	Modern horse
TC-23	Yunnan horse	TengChong	Baoshan,Yunnan	China	The present study	Modern horse
TC-24	Yunnan horse	TengChong	Baoshan,Yunnan	China	The present study	Modern horse
TC-25	Yunnan horse	TengChong	Baoshan,Yunnan	China	The present study	Modern horse
TC-26	Yunnan horse	TengChong	Baoshan,Yunnan	China	The present study	Modern horse
TC-27	Yunnan horse	TengChong	Baoshan,Yunnan	China	The present study	Modern horse
TC-28	Yunnan horse	TengChong	Baoshan,Yunnan	China	The present study	Modern horse
TC-29	Yunnan horse	TengChong	Baoshan,Yunnan	China	The present study	Modern horse
TC-30	Yunnan horse	TengChong	Baoshan,Yunnan	China	The present study	Modern horse
TC-31	Yunnan horse	TengChong	Baoshan,Yunnan	China	The present study	Modern horse
TC-32	Yunnan horse	TengChong	Baoshan,Yunnan	China	The present study	Modern horse
TC-33	Yunnan horse	TengChong	Baoshan,Yunnan	China	The present study	Modern horse
TC-34	Yunnan horse	TengChong	Baoshan,Yunnan	China	The present study	Modern horse
TC-35	Yunnan horse	TengChong	Baoshan,Yunnan	China	The present study	Modern horse
LQ-01	Yunnan horse	KunMing	Kunming,Yunnan	China	The present study	Modern horse
LQ-02	Yunnan horse	KunMing	Kunming,Yunnan	China	The present study	Modern horse
LQ-03	Yunnan horse	KunMing	Kunming,Yunnan	China	The present study	Modern horse
YM-01	Yunnan horse	KunMing	Yuxi,Yunnan	China	The present study	Modern horse
YM-02	Yunnan horse	KunMing	Yuxi,Yunnan	China	The present study	Modern horse
YM-03	Yunnan horse	KunMing	Yuxi,Yunnan	China	The present study	Modern horse
YM-04	Yunnan horse	KunMing	Yuxi,Yunnan	China	The present study	Modern horse
YM-05	Yunnan horse	KunMing	Yuxi,Yunnan	China	The present study	Modern horse
YM-06	Yunnan horse	KunMing	Yuxi,Yunnan	China	The present study	Modern horse
YM-07	Yunnan horse	KunMing	Yuxi,Yunnan	China	The present study	Modern horse
YM-08	Yunnan horse	KunMing	Yuxi,Yunnan	China	The present study	Modern horse
YM-09	Yunnan horse	KunMing	Yuxi,Yunnan	China	The present study	Modern horse
YM-10	Yunnan horse	KunMing	Yuxi,Yunnan	China	The present study	Modern horse
KM	Yunnan horse	KunMing	Kunming,Yunnan	China	The present study	Modern horse
ZT-01	Yunnan horse	ZhaoTong	Zhaotong,Yunnan	China	The present study	Modern horse
ZT-02	Yunnan horse	ZhaoTong	Zhaotong,Yunnan	China	The present study	Modern horse
ZT-03	Yunnan horse	ZhaoTong	Zhaotong,Yunnan	China	The present study	Modern horse
ZT-04	Yunnan horse	ZhaoTong	Zhaotong,Yunnan	China	The present study	Modern horse
ZT-05	Yunnan horse	ZhaoTong	Zhaotong,Yunnan	China	The present study	Modern horse
ZT-06	Yunnan horse	ZhaoTong	Zhaotong,Yunnan	China	The present study	Modern horse
ZT-07	Yunnan horse	ZhaoTong	Zhaotong,Yunnan	China	The present study	Modern horse
ZT-08	Yunnan horse	ZhaoTong	Zhaotong,Yunnan	China	The present study	Modern horse
ZT-09	Yunnan horse	ZhaoTong	Zhaotong,Yunnan	China	The present study	Modern horse
ZT-10	Yunnan horse	ZhaoTong	Zhaotong,Yunnan	China	The present study	Modern horse
ZT-11	Yunnan horse	ZhaoTong	Zhaotong,Yunnan	China	The present study	Modern horse
ZT-12	Yunnan horse	ZhaoTong	Zhaotong,Yunnan	China	The present study	Modern horse
ZT-13	Yunnan horse	ZhaoTong	Zhaotong,Yunnan	China	The present study	Modern horse
ZT-14	Yunnan horse	ZhaoTong	Zhaotong,Yunnan	China	The present study	Modern horse
ZT-15	Yunnan horse	ZhaoTong	Zhaotong,Yunnan	China	The present study	Modern horse
ZT-16	Yunnan horse	ZhaoTong	Zhaotong,Yunnan	China	The present study	Modern horse
ZT-17	Yunnan horse	ZhaoTong	Zhaotong,Yunnan	China	The present study	Modern horse
ZT-18	Yunnan horse	ZhaoTong	Zhaotong,Yunnan	China	The present study	Modern horse
ZT-19	Yunnan horse	ZhaoTong	Zhaotong,Yunnan	China	The present study	Modern horse
ZT-20	Yunnan horse	ZhaoTong	Zhaotong,Yunnan	China	The present study	Modern horse
ZT-21	Yunnan horse	ZhaoTong	Zhaotong,Yunnan	China	The present study	Modern horse
ZT-22	Yunnan horse	ZhaoTong	Zhaotong,Yunnan	China	The present study	Modern horse
ZT-23	Yunnan horse	ZhaoTong	Zhaotong,Yunnan	China	The present study	Modern horse
ZT-24	Yunnan horse	ZhaoTong	Zhaotong,Yunnan	China	The present study	Modern horse
ZT-25	Yunnan horse	ZhaoTong	Zhaotong,Yunnan	China	The present study	Modern horse
ZT-26	Yunnan horse	ZhaoTong	Zhaotong,Yunnan	China	The present study	Modern horse
ZT-27	Yunnan horse	ZhaoTong	Zhaotong,Yunnan	China	The present study	Modern horse
ZT-28	Yunnan horse	ZhaoTong	Zhaotong,Yunnan	China	The present study	Modern horse
ZT-29	Yunnan horse	ZhaoTong	Zhaotong,Yunnan	China	The present study	Modern horse
ZT-30	Yunnan horse	ZhaoTong	Zhaotong,Yunnan	China	The present study	Modern horse
ZT-31	Yunnan horse	ZhaoTong	Zhaotong,Yunnan	China	The present study	Modern horse
ZT-32	Yunnan horse	ZhaoTong	Zhaotong,Yunnan	China	The present study	Modern horse
ZT-33	Yunnan horse	ZhaoTong	Zhaotong,Yunnan	China	The present study	Modern horse
ZT-34	Yunnan horse	ZhaoTong	Zhaotong,Yunnan	China	The present study	Modern horse
ZT-35	Yunnan horse	ZhaoTong	Zhaotong,Yunnan	China	The present study	Modern horse
YN-P-01	Yunnan horse	WenShan	Wenshan,Yunnan	China	The present study	Modern horse
YN-P-02	Yunnan horse	WenShan	Wenshan,Yunnan	China	The present study	Modern horse
YN-P-03	Yunnan horse	WenShan	Wenshan,Yunnan	China	The present study	Modern horse
YN-P-04	Yunnan horse	WenShan	Wenshan,Yunnan	China	The present study	Modern horse
YN-P-05	Yunnan horse	WenShan	Wenshan,Yunnan	China	The present study	Modern horse
YN-P-06	Yunnan horse	WenShan	Wenshan,Yunnan	China	The present study	Modern horse
YN-P-07	Yunnan horse	WenShan	Wenshan,Yunnan	China	The present study	Modern horse
YN-P-08	Yunnan horse	WenShan	Wenshan,Yunnan	China	The present study	Modern horse
YN-P-09	Yunnan horse	WenShan	Wenshan,Yunnan	China	The present study	Modern horse
YN-P-10	Yunnan horse	WenShan	Wenshan,Yunnan	China	The present study	Modern horse
YN-P-11	Yunnan horse	WenShan	Wenshan,Yunnan	China	The present study	Modern horse
YN-P-12	Yunnan horse	WenShan	Wenshan,Yunnan	China	The present study	Modern horse
YN-P-13	Yunnan horse	WenShan	Wenshan,Yunnan	China	The present study	Modern horse
YN-P-14	Yunnan horse	WenShan	Wenshan,Yunnan	China	The present study	Modern horse
YN-P-15	Yunnan horse	WenShan	Wenshan,Yunnan	China	The present study	Modern horse
YN-P-16	Yunnan horse	WenShan	Wenshan,Yunnan	China	The present study	Modern horse
YN-P-17	Yunnan horse	WenShan	Wenshan,Yunnan	China	The present study	Modern horse
YN-P-18	Yunnan horse	WenShan	Wenshan,Yunnan	China	The present study	Modern horse
YN-P-19	Yunnan horse	WenShan	Wenshan,Yunnan	China	The present study	Modern horse
YN-P-20	Yunnan horse	WenShan	Wenshan,Yunnan	China	The present study	Modern horse
YN-P-21	Yunnan horse	WenShan	Wenshan,Yunnan	China	The present study	Modern horse
YN-P-22	Yunnan horse	WenShan	Wenshan,Yunnan	China	The present study	Modern horse
YN-P-23	Yunnan horse	WenShan	Wenshan,Yunnan	China	The present study	Modern horse
YN-P-24	Yunnan horse	WenShan	Wenshan,Yunnan	China	The present study	Modern horse
YN-P-25	Yunnan horse	WenShan	Wenshan,Yunnan	China	The present study	Modern horse
YN-P-26	Yunnan horse	WenShan	Wenshan,Yunnan	China	The present study	Modern horse
YN-P-27	Yunnan horse	WenShan	Wenshan,Yunnan	China	The present study	Modern horse
YN-P-28	Yunnan horse	WenShan	Wenshan,Yunnan	China	The present study	Modern horse
YN-P-29	Yunnan horse	WenShan	Wenshan,Yunnan	China	The present study	Modern horse
YN-P-30	Yunnan horse	WenShan	Wenshan,Yunnan	China	The present study	Modern horse
YN-P-31	Yunnan horse	WenShan	Wenshan,Yunnan	China	The present study	Modern horse
YN-P-32	Yunnan horse	WenShan	Wenshan,Yunnan	China	The present study	Modern horse
YN-P-33	Yunnan horse	WenShan	Wenshan,Yunnan	China	The present study	Modern horse
YN-P-34	Yunnan horse	WenShan	Wenshan,Yunnan	China	The present study	Modern horse
YN-P-35	Yunnan horse	WenShan	Wenshan,Yunnan	China	The present study	Modern horse
YN-P-36	Yunnan horse	WenShan	Wenshan,Yunnan	China	The present study	Modern horse
YN-P-37	Yunnan horse	WenShan	Wenshan,Yunnan	China	The present study	Modern horse
YN-P-38	Yunnan horse	WenShan	Wenshan,Yunnan	China	The present study	Modern horse
YN-P-39	Yunnan horse	WenShan	Wenshan,Yunnan	China	The present study	Modern horse
YN-P-40	Yunnan horse	WenShan	Wenshan,Yunnan	China	The present study	Modern horse
YN-P-41	Yunnan horse	WenShan	Wenshan,Yunnan	China	The present study	Modern horse
YN-P-42	Yunnan horse	WenShan	Wenshan,Yunnan	China	The present study	Modern horse
YN-P-43	Yunnan horse	WenShan	Wenshan,Yunnan	China	The present study	Modern horse
YN-P-44	Yunnan horse	WenShan	Wenshan,Yunnan	China	The present study	Modern horse
YN-P-45	Yunnan horse	WenShan	Wenshan,Yunnan	China	The present study	Modern horse
YN-P-46	Yunnan horse	WenShan	Wenshan,Yunnan	China	The present study	Modern horse
YN-P-47	Yunnan horse	WenShan	Wenshan,Yunnan	China	The present study	Modern horse
YN-P-48	Yunnan horse	WenShan	Wenshan,Yunnan	China	The present study	Modern horse
YN-P-49	Yunnan horse	WenShan	Wenshan,Yunnan	China	The present study	Modern horse
YN-P-50	Yunnan horse	WenShan	Wenshan,Yunnan	China	The present study	Modern horse
YN-P-51	Yunnan horse	WenShan	Wenshan,Yunnan	China	The present study	Modern horse
YN-P-52	Yunnan horse	WenShan	Wenshan,Yunnan	China	The present study	Modern horse
YN-P-53	Yunnan horse	WenShan	Wenshan,Yunnan	China	The present study	Modern horse
YN-P-54	Yunnan horse	WenShan	Wenshan,Yunnan	China	The present study	Modern horse
YN-P-55	Yunnan horse	WenShan	Wenshan,Yunnan	China	The present study	Modern horse
YN-P-56	Yunnan horse	WenShan	Wenshan,Yunnan	China	The present study	Modern horse
YN-P-57	Yunnan horse	WenShan	Wenshan,Yunnan	China	The present study	Modern horse
YN-P-58	Yunnan horse	WenShan	Wenshan,Yunnan	China	The present study	Modern horse
YN-P-59	Yunnan horse	WenShan	Wenshan,Yunnan	China	The present study	Modern horse
YN-P-60	Yunnan horse	WenShan	Wenshan,Yunnan	China	The present study	Modern horse
YN-P-61	Yunnan horse	WenShan	Wenshan,Yunnan	China	The present study	Modern horse
YN-P-62	Yunnan horse	WenShan	Wenshan,Yunnan	China	The present study	Modern horse
YN-P-63	Yunnan horse	WenShan	Wenshan,Yunnan	China	The present study	Modern horse
YN-P-64	Yunnan horse	WenShan	Wenshan,Yunnan	China	The present study	Modern horse
YN-P-65	Yunnan horse	WenShan	Wenshan,Yunnan	China	The present study	Modern horse
YN-P-66	Yunnan horse	WenShan	Wenshan,Yunnan	China	The present study	Modern horse
YN-P-67	Yunnan horse	WenShan	Wenshan,Yunnan	China	The present study	Modern horse
YN-P-68	Yunnan horse	WenShan	Wenshan,Yunnan	China	The present study	Modern horse
YN-P-69	Yunnan horse	WenShan	Wenshan,Yunnan	China	The present study	Modern horse
YN-P-70	Yunnan horse	WenShan	Wenshan,Yunnan	China	The present study	Modern horse
YN-P-71	Yunnan horse	WenShan	Wenshan,Yunnan	China	The present study	Modern horse
YN-P-72	Yunnan horse	WenShan	Wenshan,Yunnan	China	The present study	Modern horse
YN-P-73	Yunnan horse	WenShan	Wenshan,Yunnan	China	The present study	Modern horse
YN-P-74	Yunnan horse	WenShan	Wenshan,Yunnan	China	The present study	Modern horse
YN-P-75	Yunnan horse	WenShan	Wenshan,Yunnan	China	The present study	Modern horse
WS-01	Yunnan horse	WenShan	Wenshan,Yunnan	China	The present study	Modern horse
WS-02	Yunnan horse	WenShan	Wenshan,Yunnan	China	The present study	Modern horse
WS-03	Yunnan horse	WenShan	Wenshan,Yunnan	China	The present study	Modern horse
WS-04	Yunnan horse	WenShan	Wenshan,Yunnan	China	The present study	Modern horse
WS-05	Yunnan horse	WenShan	Wenshan,Yunnan	China	The present study	Modern horse
WS-06	Yunnan horse	WenShan	Wenshan,Yunnan	China	The present study	Modern horse
WS-07	Yunnan horse	WenShan	Wenshan,Yunnan	China	The present study	Modern horse
WS-08	Yunnan horse	WenShan	Wenshan,Yunnan	China	The present study	Modern horse
WS-09	Yunnan horse	WenShan	Wenshan,Yunnan	China	The present study	Modern horse
WS-10	Yunnan horse	WenShan	Wenshan,Yunnan	China	The present study	Modern horse
WS-11	Yunnan horse	WenShan	Wenshan,Yunnan	China	The present study	Modern horse
WS-12	Yunnan horse	WenShan	Wenshan,Yunnan	China	The present study	Modern horse
WS-13	Yunnan horse	WenShan	Wenshan,Yunnan	China	The present study	Modern horse
WS-14	Yunnan horse	WenShan	Wenshan,Yunnan	China	The present study	Modern horse
WS-15	Yunnan horse	WenShan	Wenshan,Yunnan	China	The present study	Modern horse
WS-16	Yunnan horse	WenShan	Wenshan,Yunnan	China	The present study	Modern horse
WS-17	Yunnan horse	WenShan	Wenshan,Yunnan	China	The present study	Modern horse
WS-18	Yunnan horse	WenShan	Wenshan,Yunnan	China	The present study	Modern horse
WS-19	Yunnan horse	WenShan	Wenshan,Yunnan	China	The present study	Modern horse
WS-20	Yunnan horse	WenShan	Wenshan,Yunnan	China	The present study	Modern horse
WS-21	Yunnan horse	WenShan	Wenshan,Yunnan	China	The present study	Modern horse
WS-22	Yunnan horse	WenShan	Wenshan,Yunnan	China	The present study	Modern horse
WS-23	Yunnan horse	WenShan	Wenshan,Yunnan	China	The present study	Modern horse
WS-24	Yunnan horse	WenShan	Wenshan,Yunnan	China	The present study	Modern horse
WS-25	Yunnan horse	WenShan	Wenshan,Yunnan	China	The present study	Modern horse
WS-26	Yunnan horse	WenShan	Wenshan,Yunnan	China	The present study	Modern horse
WS-27	Yunnan horse	WenShan	Wenshan,Yunnan	China	The present study	Modern horse
WS-28	Yunnan horse	WenShan	Wenshan,Yunnan	China	The present study	Modern horse
WS-29	Yunnan horse	WenShan	Wenshan,Yunnan	China	The present study	Modern horse
WS-30	Yunnan horse	WenShan	Wenshan,Yunnan	China	The present study	Modern horse
WS-31	Yunnan horse	WenShan	Wenshan,Yunnan	China	The present study	Modern horse
WS-32	Yunnan horse	WenShan	Wenshan,Yunnan	China	The present study	Modern horse
WS-33	Yunnan horse	WenShan	Wenshan,Yunnan	China	The present study	Modern horse
WS-34	Yunnan horse	WenShan	Wenshan,Yunnan	China	The present study	Modern horse
WS-35	Yunnan horse	WenShan	Wenshan,Yunnan	China	The present study	Modern horse
WS-36	Yunnan horse	WenShan	Wenshan,Yunnan	China	The present study	Modern horse
WS-37	Yunnan horse	WenShan	Wenshan,Yunnan	China	The present study	Modern horse
WS-38	Yunnan horse	WenShan	Wenshan,Yunnan	China	The present study	Modern horse
WS-39	Yunnan horse	WenShan	Wenshan,Yunnan	China	The present study	Modern horse
WS-40	Yunnan horse	WenShan	Wenshan,Yunnan	China	The present study	Modern horse
WS-41	Yunnan horse	WenShan	Wenshan,Yunnan	China	The present study	Modern horse
WS-42	Yunnan horse	WenShan	Wenshan,Yunnan	China	The present study	Modern horse
WS-43	Yunnan horse	WenShan	Wenshan,Yunnan	China	The present study	Modern horse
WS-44	Yunnan horse	WenShan	Wenshan,Yunnan	China	The present study	Modern horse
WS-45	Yunnan horse	WenShan	Wenshan,Yunnan	China	The present study	Modern horse
WS-46	Yunnan horse	WenShan	Wenshan,Yunnan	China	The present study	Modern horse
WS-47	Yunnan horse	WenShan	Wenshan,Yunnan	China	The present study	Modern horse
WS-48	Yunnan horse	WenShan	Wenshan,Yunnan	China	The present study	Modern horse
WS-49	Yunnan horse	WenShan	Wenshan,Yunnan	China	The present study	Modern horse
WS-50	Yunnan horse	WenShan	Wenshan,Yunnan	China	The present study	Modern horse
WS-51	Yunnan horse	WenShan	Wenshan,Yunnan	China	The present study	Modern horse
WS-52	Yunnan horse	WenShan	Wenshan,Yunnan	China	The present study	Modern horse
WS-53	Yunnan horse	WenShan	Wenshan,Yunnan	China	The present study	Modern horse
WS-54	Yunnan horse	WenShan	Wenshan,Yunnan	China	The present study	Modern horse
FJ502836	Yunnan horse	Wenshan	Wenshan,Yunnan	China	GenBank	Modern horse
FJ502837	Yunnan horse	Wenshan	Wenshan,Yunnan	China	GenBank	Modern horse
EF597512	Yunnan horse		Yunnan	China	GenBank	Modern horse
AF014416	Yunnan horse		Yunnan	China	GenBank	Modern horse
AF014417	Yunnan horse		Yunnan	China	GenBank	Modern horse
EU433688	Yunnan horse		Yunnan	China	GenBank	Modern horse
EU433692	Yunnan horse		Yunnan	China	GenBank	Modern horse
EU433699	Yunnan horse		Yunnan	China	GenBank	Modern horse
EU433702	Yunnan horse		Yunnan	China	GenBank	Modern horse
EU433725	Yunnan horse		Yunnan	China	GenBank	Modern horse
EU433727	Yunnan horse		Yunnan	China	GenBank	Modern horse
EU433757	Yunnan horse		Yunnan	China	GenBank	Modern horse
EU433775	Yunnan horse		Yunnan	China	GenBank	Modern horse
EU433789	Yunnan horse		Yunnan	China	GenBank	Modern horse
EU433811	Yunnan horse		Yunnan	China	GenBank	Modern horse
EU433813	Yunnan horse		Yunnan	China	GenBank	Modern horse
EU433814	Yunnan horse		Yunnan	China	GenBank	Modern horse
EU433816	Yunnan horse		Yunnan	China	GenBank	Modern horse
EU433825	Yunnan horse		Yunnan	China	GenBank	Modern horse
EU433827	Yunnan horse		Yunnan	China	GenBank	Modern horse
MG-01	northern China horse	Mongolia	XiLinGoL,Inner Mongolia	China	The present study	Modern horse
MG-02	northern China horse	Mongolia	XiLinGoL,Inner Mongolia	China	The present study	Modern horse
MG-03	northern China horse	Mongolia	XiLinGoL,Inner Mongolia	China	The present study	Modern horse
MG-04	northern China horse	Mongolia	XiLinGoL,Inner Mongolia	China	The present study	Modern horse
MG-05	northern China horse	Mongolia	XiLinGoL,Inner Mongolia	China	The present study	Modern horse
MG-06	northern China horse	Mongolia	XiLinGoL,Inner Mongolia	China	The present study	Modern horse
MG-07	northern China horse	Mongolia	XiLinGoL,Inner Mongolia	China	The present study	Modern horse
MG-08	northern China horse	Mongolia	XiLinGoL,Inner Mongolia	China	The present study	Modern horse
MG-09	northern China horse	Mongolia	XiLinGoL,Inner Mongolia	China	The present study	Modern horse
MG-10	northern China horse	Mongolia	XiLinGoL,Inner Mongolia	China	The present study	Modern horse
MG-11	northern China horse	Mongolia	XiLinGoL,Inner Mongolia	China	The present study	Modern horse
MG-12	northern China horse	Mongolia	XiLinGoL,Inner Mongolia	China	The present study	Modern horse
MG-13	northern China horse	Mongolia	XiLinGoL,Inner Mongolia	China	The present study	Modern horse
MG-14	northern China horse	Mongolia	XiLinGoL,Inner Mongolia	China	The present study	Modern horse
MG-15	northern China horse	Mongolia	XiLinGoL,Inner Mongolia	China	The present study	Modern horse
MG-16	northern China horse	Mongolia	XiLinGoL,Inner Mongolia	China	The present study	Modern horse
MG-17	northern China horse	Mongolia	XiLinGoL,Inner Mongolia	China	The present study	Modern horse
MG-18	northern China horse	Mongolia	XiLinGoL,Inner Mongolia	China	The present study	Modern horse
MG-19	northern China horse	Mongolia	XiLinGoL,Inner Mongolia	China	The present study	Modern horse
MG-20	northern China horse	Mongolia	XiLinGoL,Inner Mongolia	China	The present study	Modern horse
MG-21	northern China horse	Mongolia	XiLinGoL,Inner Mongolia	China	The present study	Modern horse
MG-22	northern China horse	Mongolia	XiLinGoL,Inner Mongolia	China	The present study	Modern horse
MG-23	northern China horse	Mongolia	XiLinGoL,Inner Mongolia	China	The present study	Modern horse
MG-24	northern China horse	Mongolia	XiLinGoL,Inner Mongolia	China	The present study	Modern horse
MG-25	northern China horse	Mongolia	XiLinGoL,Inner Mongolia	China	The present study	Modern horse
MG-26	northern China horse	Mongolia	XiLinGoL,Inner Mongolia	China	The present study	Modern horse
MG-27	northern China horse	Mongolia	XiLinGoL,Inner Mongolia	China	The present study	Modern horse
MG-28	northern China horse	Mongolia	XiLinGoL,Inner Mongolia	China	The present study	Modern horse
MG-29	northern China horse	Mongolia	XiLinGoL,Inner Mongolia	China	The present study	Modern horse
MG-30	northern China horse	Mongolia	XiLinGoL,Inner Mongolia	China	The present study	Modern horse
MG-31	northern China horse	Mongolia	XiLinGoL,Inner Mongolia	China	The present study	Modern horse
MG-32	northern China horse	Mongolia	XiLinGoL,Inner Mongolia	China	The present study	Modern horse
MG-33	northern China horse	Mongolia	XiLinGoL,Inner Mongolia	China	The present study	Modern horse
MG-34	northern China horse	Mongolia	XiLinGoL,Inner Mongolia	China	The present study	Modern horse
MG-35	northern China horse	Mongolia	XiLinGoL,Inner Mongolia	China	The present study	Modern horse
MG-36	northern China horse	Mongolia	XiLinGoL,Inner Mongolia	China	The present study	Modern horse
GU561998	northern China horse	Mongolia	Inner Mongolia	China	GenBank	Modern horse
GU561999	northern China horse	Mongolia	Inner Mongolia	China	GenBank	Modern horse
GU561995	northern China horse	Mongolia	Wuzhumuqin,Inner Mongolia	China	GenBank	Modern horse
GU561996	northern China horse	Mongolia	Wuzhumuqin,Inner Mongolia	China	GenBank	Modern horse
GU561997	northern China horse	Mongolia	Wuzhumuqin,Inner Mongolia	China	GenBank	Modern horse
JN224855	northern China horse	Mongolia	Wuzhumuqin,Inner Mongolia	China	GenBank	Modern horse
JN224856	northern China horse	Mongolia	Wuzhumuqin,Inner Mongolia	China	GenBank	Modern horse
JN224857	northern China horse	Mongolia	Wuzhumuqin,Inner Mongolia	China	GenBank	Modern horse
JN224858	northern China horse	Mongolia	Wuzhumuqin,Inner Mongolia	China	GenBank	Modern horse
JN224859	northern China horse	Mongolia	Wuzhumuqin,Inner Mongolia	China	GenBank	Modern horse
JN224860	northern China horse	Mongolia	Wuzhumuqin,Inner Mongolia	China	GenBank	Modern horse
JN224861	northern China horse	Mongolia	Wuzhumuqin,Inner Mongolia	China	GenBank	Modern horse
JN224862	northern China horse	Mongolia	Wuzhumuqin,Inner Mongolia	China	GenBank	Modern horse
JN224863	northern China horse	Mongolia	Wuzhumuqin,Inner Mongolia	China	GenBank	Modern horse
JN224864	northern China horse	Mongolia	Wuzhumuqin,Inner Mongolia	China	GenBank	Modern horse
JN224865	northern China horse	Mongolia	Wuzhumuqin,Inner Mongolia	China	GenBank	Modern horse
JN224866	northern China horse	Mongolia	Wuzhumuqin,Inner Mongolia	China	GenBank	Modern horse
JN790897	northern China horse	Mongolia	Wuzhumuqin,Inner Mongolia	China	GenBank	Modern horse
JN790898	northern China horse	Mongolia	Wuzhumuqin,Inner Mongolia	China	GenBank	Modern horse
JN790899	northern China horse	Mongolia	Wuzhumuqin,Inner Mongolia	China	GenBank	Modern horse
JN790900	northern China horse	Mongolia	Wuzhumuqin,Inner Mongolia	China	GenBank	Modern horse
JN790901	northern China horse	Mongolia	Wuzhumuqin,Inner Mongolia	China	GenBank	Modern horse
JN790902	northern China horse	Mongolia	Wuzhumuqin,Inner Mongolia	China	GenBank	Modern horse
AB329592	northern China horse	Mongolia	Inner Mongolia	China	GenBank	Modern horse
AB329604	northern China horse	Mongolia	Inner Mongolia	China	GenBank	Modern horse
AB329606	northern China horse	Mongolia	Inner Mongolia	China	GenBank	Modern horse
AB329618	northern China horse	Mongolia	Inner Mongolia	China	GenBank	Modern horse
AB329622	northern China horse	Mongolia	Inner Mongolia	China	GenBank	Modern horse
AB329623	northern China horse	Mongolia	Inner Mongolia	China	GenBank	Modern horse
AB329625	northern China horse	Mongolia	Inner Mongolia	China	GenBank	Modern horse
AB329628	northern China horse	Mongolia	Inner Mongolia	China	GenBank	Modern horse
AF014413	northern China horse	Mongolia	Inner Mongolia	China	GenBank	Modern horse
AF014414	northern China horse	Mongolia	Inner Mongolia	China	GenBank	Modern horse
AF014415	northern China horse	Mongolia	Inner Mongolia	China	GenBank	Modern horse
AF072996	northern China horse	Mongolia	Inner Mongolia	China	GenBank	Modern horse
AP013087	northern China horse	Mongolia	Inner Mongolia	China	GenBank	Modern horse
AP013088	northern China horse	Mongolia	Inner Mongolia	China	GenBank	Modern horse
AP013089	northern China horse	Mongolia	Inner Mongolia	China	GenBank	Modern horse
AP013090	northern China horse	Mongolia	Inner Mongolia	China	GenBank	Modern horse
AP013091	northern China horse	Mongolia	Inner Mongolia	China	GenBank	Modern horse
AP013092	northern China horse	Mongolia	Inner Mongolia	China	GenBank	Modern horse
AP013093	northern China horse	Mongolia	Inner Mongolia	China	GenBank	Modern horse
DQ297622	northern China horse	Mongolia	Inner Mongolia	China	GenBank	Modern horse
DQ297623	northern China horse	Mongolia	Inner Mongolia	China	GenBank	Modern horse
DQ297624	northern China horse	Mongolia	Inner Mongolia	China	GenBank	Modern horse
DQ297625	northern China horse	Mongolia	Inner Mongolia	China	GenBank	Modern horse
DQ297626	northern China horse	Mongolia	Inner Mongolia	China	GenBank	Modern horse
DQ297627	northern China horse	Mongolia	Inner Mongolia	China	GenBank	Modern horse
DQ297628	northern China horse	Mongolia	Inner Mongolia	China	GenBank	Modern horse
DQ297629	northern China horse	Mongolia	Inner Mongolia	China	GenBank	Modern horse
DQ297630	northern China horse	Mongolia	Inner Mongolia	China	GenBank	Modern horse
DQ297631	northern China horse	Mongolia	Inner Mongolia	China	GenBank	Modern horse
DQ297632	northern China horse	Mongolia	Inner Mongolia	China	GenBank	Modern horse
DQ297633	northern China horse	Mongolia	Inner Mongolia	China	GenBank	Modern horse
DQ327986	northern China horse	Mongolia	Inner Mongolia	China	GenBank	Modern horse
DQ327987	northern China horse	Mongolia	Inner Mongolia	China	GenBank	Modern horse
DQ327988	northern China horse	Mongolia	Inner Mongolia	China	GenBank	Modern horse
DQ327989	northern China horse	Mongolia	Inner Mongolia	China	GenBank	Modern horse
DQ327990	northern China horse	Mongolia	Inner Mongolia	China	GenBank	Modern horse
DQ327991	northern China horse	Mongolia	Inner Mongolia	China	GenBank	Modern horse
DQ327992	northern China horse	Mongolia	Inner Mongolia	China	GenBank	Modern horse
DQ327993	northern China horse	Mongolia	Inner Mongolia	China	GenBank	Modern horse
DQ327994	northern China horse	Mongolia	Inner Mongolia	China	GenBank	Modern horse
DQ327995	northern China horse	Mongolia	Inner Mongolia	China	GenBank	Modern horse
DQ327996	northern China horse	Mongolia	Inner Mongolia	China	GenBank	Modern horse
DQ327997	northern China horse	Mongolia	Inner Mongolia	China	GenBank	Modern horse
DQ327998	northern China horse	Mongolia	Inner Mongolia	China	GenBank	Modern horse
DQ327999	northern China horse	Mongolia	Inner Mongolia	China	GenBank	Modern horse
DQ328000	northern China horse	Mongolia	Inner Mongolia	China	GenBank	Modern horse
DQ328001	northern China horse	Mongolia	Inner Mongolia	China	GenBank	Modern horse
HQ592957	northern China horse	Mongolia	Inner Mongolia	China	GenBank	Modern horse
HQ592958	northern China horse	Mongolia	Inner Mongolia	China	GenBank	Modern horse
HQ592959	northern China horse	Mongolia	Inner Mongolia	China	GenBank	Modern horse
HQ592960	northern China horse	Mongolia	Inner Mongolia	China	GenBank	Modern horse
HQ592961	northern China horse	Mongolia	Inner Mongolia	China	GenBank	Modern horse
HQ592962	northern China horse	Mongolia	Inner Mongolia	China	GenBank	Modern horse
HQ592963	northern China horse	Mongolia	Inner Mongolia	China	GenBank	Modern horse
HQ592964	northern China horse	Mongolia	Inner Mongolia	China	GenBank	Modern horse
HQ592965	northern China horse	Mongolia	Inner Mongolia	China	GenBank	Modern horse
HQ592966	northern China horse	Mongolia	Inner Mongolia	China	GenBank	Modern horse
HQ592967	northern China horse	Mongolia	Inner Mongolia	China	GenBank	Modern horse
JQ936335	northern China horse	Mongolia	Inner Mongolia	China	GenBank	Modern horse
JQ936336	northern China horse	Mongolia	Inner Mongolia	China	GenBank	Modern horse
JQ936337	northern China horse	Mongolia	Inner Mongolia	China	GenBank	Modern horse
JQ936338	northern China horse	Mongolia	Inner Mongolia	China	GenBank	Modern horse
JQ936339	northern China horse	Mongolia	Inner Mongolia	China	GenBank	Modern horse
JQ936340	northern China horse	Mongolia	Inner Mongolia	China	GenBank	Modern horse
JQ936341	northern China horse	Mongolia	Inner Mongolia	China	GenBank	Modern horse
JQ936342	northern China horse	Mongolia	Inner Mongolia	China	GenBank	Modern horse
JQ936343	northern China horse	Mongolia	Inner Mongolia	China	GenBank	Modern horse
JQ936344	northern China horse	Mongolia	Inner Mongolia	China	GenBank	Modern horse
JQ936345	northern China horse	Mongolia	Inner Mongolia	China	GenBank	Modern horse
JQ936346	northern China horse	Mongolia	Inner Mongolia	China	GenBank	Modern horse
JQ936347	northern China horse	Mongolia	Inner Mongolia	China	GenBank	Modern horse
JQ936348	northern China horse	Mongolia	Inner Mongolia	China	GenBank	Modern horse
JQ936349	northern China horse	Mongolia	Inner Mongolia	China	GenBank	Modern horse
JQ936350	northern China horse	Mongolia	Inner Mongolia	China	GenBank	Modern horse
JQ936351	northern China horse	Mongolia	Inner Mongolia	China	GenBank	Modern horse
JQ936352	northern China horse	Mongolia	Inner Mongolia	China	GenBank	Modern horse
JQ936353	northern China horse	Mongolia	Inner Mongolia	China	GenBank	Modern horse
JQ936354	northern China horse	Mongolia	Inner Mongolia	China	GenBank	Modern horse
JQ936355	northern China horse	Mongolia	Inner Mongolia	China	GenBank	Modern horse
JQ936356	northern China horse	Mongolia	Inner Mongolia	China	GenBank	Modern horse
JQ936357	northern China horse	Mongolia	Inner Mongolia	China	GenBank	Modern horse
JQ936358	northern China horse	Mongolia	Inner Mongolia	China	GenBank	Modern horse
JQ936359	northern China horse	Mongolia	Inner Mongolia	China	GenBank	Modern horse
JQ936360	northern China horse	Mongolia	Inner Mongolia	China	GenBank	Modern horse
JQ936361	northern China horse	Mongolia	Inner Mongolia	China	GenBank	Modern horse
JQ936362	northern China horse	Mongolia	Inner Mongolia	China	GenBank	Modern horse
JQ936363	northern China horse	Mongolia	Inner Mongolia	China	GenBank	Modern horse
JQ936364	northern China horse	Mongolia	Inner Mongolia	China	GenBank	Modern horse
JQ936365	northern China horse	Mongolia	Inner Mongolia	China	GenBank	Modern horse
JQ936366	northern China horse	Mongolia	Inner Mongolia	China	GenBank	Modern horse
JQ936367	northern China horse	Mongolia	Inner Mongolia	China	GenBank	Modern horse
JQ936368	northern China horse	Mongolia	Inner Mongolia	China	GenBank	Modern horse
JQ936369	northern China horse	Mongolia	Inner Mongolia	China	GenBank	Modern horse
JQ936370	northern China horse	Mongolia	Inner Mongolia	China	GenBank	Modern horse
JQ936371	northern China horse	Mongolia	Inner Mongolia	China	GenBank	Modern horse
JQ936372	northern China horse	Mongolia	Inner Mongolia	China	GenBank	Modern horse
JQ936373	northern China horse	Mongolia	Inner Mongolia	China	GenBank	Modern horse
JQ936374	northern China horse	Mongolia	Inner Mongolia	China	GenBank	Modern horse
JQ936375	northern China horse	Mongolia	Inner Mongolia	China	GenBank	Modern horse
JQ936376	northern China horse	Mongolia	Inner Mongolia	China	GenBank	Modern horse
JQ936377	northern China horse	Mongolia	Inner Mongolia	China	GenBank	Modern horse
JQ936378	northern China horse	Mongolia	Inner Mongolia	China	GenBank	Modern horse
JQ936379	northern China horse	Mongolia	Inner Mongolia	China	GenBank	Modern horse
JQ936380	northern China horse	Mongolia	Inner Mongolia	China	GenBank	Modern horse
JQ936381	northern China horse	Mongolia	Inner Mongolia	China	GenBank	Modern horse
JQ936382	northern China horse	Mongolia	Inner Mongolia	China	GenBank	Modern horse
JQ936383	northern China horse	Mongolia	Inner Mongolia	China	GenBank	Modern horse
JQ936384	northern China horse	Mongolia	Inner Mongolia	China	GenBank	Modern horse
JQ936385	northern China horse	Mongolia	Inner Mongolia	China	GenBank	Modern horse
JQ936386	northern China horse	Mongolia	Inner Mongolia	China	GenBank	Modern horse
JQ936387	northern China horse	Mongolia	Inner Mongolia	China	GenBank	Modern horse
JQ936388	northern China horse	Mongolia	Inner Mongolia	China	GenBank	Modern horse
JQ936389	northern China horse	Mongolia	Inner Mongolia	China	GenBank	Modern horse
JQ936390	northern China horse	Mongolia	Inner Mongolia	China	GenBank	Modern horse
JQ936391	northern China horse	Mongolia	Inner Mongolia	China	GenBank	Modern horse
JQ936392	northern China horse	Mongolia	Inner Mongolia	China	GenBank	Modern horse
JQ936393	northern China horse	Mongolia	Inner Mongolia	China	GenBank	Modern horse
JQ936394	northern China horse	Mongolia	Inner Mongolia	China	GenBank	Modern horse
JQ936395	northern China horse	Mongolia	Inner Mongolia	China	GenBank	Modern horse
JQ936396	northern China horse	Mongolia	Inner Mongolia	China	GenBank	Modern horse
JQ936397	northern China horse	Mongolia	Inner Mongolia	China	GenBank	Modern horse
JQ936398	northern China horse	Mongolia	Inner Mongolia	China	GenBank	Modern horse
JQ936399	northern China horse	Mongolia	Inner Mongolia	China	GenBank	Modern horse
JQ936400	northern China horse	Mongolia	Inner Mongolia	China	GenBank	Modern horse
JQ936401	northern China horse	Mongolia	Inner Mongolia	China	GenBank	Modern horse
JQ936402	northern China horse	Mongolia	Inner Mongolia	China	GenBank	Modern horse
JQ936403	northern China horse	Mongolia	Inner Mongolia	China	GenBank	Modern horse
JQ936404	northern China horse	Mongolia	Inner Mongolia	China	GenBank	Modern horse
JQ936405	northern China horse	Mongolia	Inner Mongolia	China	GenBank	Modern horse
KF038165	northern China horse	Mongolia	Inner Mongolia	China	GenBank	Modern horse
KF038166	northern China horse	Mongolia	Inner Mongolia	China	GenBank	Modern horse
KT368739	northern China horse	Mongolia	Inner Mongolia	China	GenBank	Modern horse
KT368740	northern China horse	Mongolia	Inner Mongolia	China	GenBank	Modern horse
KT368741	northern China horse	Mongolia	Inner Mongolia	China	GenBank	Modern horse
AJ413830	northern China horse	Mongolia	Inner Mongolia	China	GenBank	wild horse
AJ413831	northern China horse	Mongolia	Inner Mongolia	China	GenBank	wild horse
AJ413832	northern China horse	Mongolia	Inner Mongolia	China	GenBank	wild horse
NQ-01	northern China horse	NingQiang	Ningqiang,Shanxi	China	The present study	Modern horse
NQ-02	northern China horse	NingQiang	Ningqiang,Shanxi	China	The present study	Modern horse
NQ-03	northern China horse	NingQiang	Ningqiang,Shanxi	China	The present study	Modern horse
NQ-04	northern China horse	NingQiang	Ningqiang,Shanxi	China	The present study	Modern horse
NQ-05	northern China horse	NingQiang	Ningqiang,Shanxi	China	The present study	Modern horse
NQ-06	northern China horse	NingQiang	Ningqiang,Shanxi	China	The present study	Modern horse
NQ-07	northern China horse	NingQiang	Ningqiang,Shanxi	China	The present study	Modern horse
NQ-08	northern China horse	NingQiang	Ningqiang,Shanxi	China	The present study	Modern horse
NQ-09	northern China horse	NingQiang	Ningqiang,Shanxi	China	The present study	Modern horse
NQ-10	northern China horse	NingQiang	Ningqiang,Shanxi	China	The present study	Modern horse
NQ-11	northern China horse	NingQiang	Ningqiang,Shanxi	China	The present study	Modern horse
NQ-12	northern China horse	NingQiang	Ningqiang,Shanxi	China	The present study	Modern horse
NQ-13	northern China horse	NingQiang	Ningqiang,Shanxi	China	The present study	Modern horse
NQ-14	northern China horse	NingQiang	Ningqiang,Shanxi	China	The present study	Modern horse
NQ-15	northern China horse	NingQiang	Ningqiang,Shanxi	China	The present study	Modern horse
NQ-16	northern China horse	NingQiang	Ningqiang,Shanxi	China	The present study	Modern horse
NQ-17	northern China horse	NingQiang	Ningqiang,Shanxi	China	The present study	Modern horse
NQ-18	northern China horse	NingQiang	Ningqiang,Shanxi	China	The present study	Modern horse
NQ-19	northern China horse	NingQiang	Ningqiang,Shanxi	China	The present study	Modern horse
NQ-20	northern China horse	NingQiang	Ningqiang,Shanxi	China	The present study	Modern horse
NQ-21	northern China horse	NingQiang	Ningqiang,Shanxi	China	The present study	Modern horse
NQ-22	northern China horse	NingQiang	Ningqiang,Shanxi	China	The present study	Modern horse
NQ-23	northern China horse	NingQiang	Ningqiang,Shanxi	China	The present study	Modern horse
NQ-24	northern China horse	NingQiang	Ningqiang,Shanxi	China	The present study	Modern horse
NQ-25	northern China horse	NingQiang	Ningqiang,Shanxi	China	The present study	Modern horse
NQ-26	northern China horse	NingQiang	Ningqiang,Shanxi	China	The present study	Modern horse
EU203832	northern China horse	NingQiang	Ningqiang,Shanxi	China	GenBank	Modern horse
EU203833	northern China horse	NingQiang	Ningqiang,Shanxi	China	GenBank	Modern horse
EU203834	northern China horse	NingQiang	Ningqiang,Shanxi	China	GenBank	Modern horse
EU203835	northern China horse	NingQiang	Ningqiang,Shanxi	China	GenBank	Modern horse
EU203836	northern China horse	NingQiang	Ningqiang,Shanxi	China	GenBank	Modern horse
EU203837	northern China horse	NingQiang	Ningqiang,Shanxi	China	GenBank	Modern horse
EU203838	northern China horse	NingQiang	Ningqiang,Shanxi	China	GenBank	Modern horse
EU203839	northern China horse	NingQiang	Ningqiang,Shanxi	China	GenBank	Modern horse
EU203840	northern China horse	NingQiang	Ningqiang,Shanxi	China	GenBank	Modern horse
EU203841	northern China horse	NingQiang	Ningqiang,Shanxi	China	GenBank	Modern horse
EU203842	northern China horse	NingQiang	Ningqiang,Shanxi	China	GenBank	Modern horse
EU203843	northern China horse	NingQiang	Ningqiang,Shanxi	China	GenBank	Modern horse
EU203844	northern China horse	NingQiang	Ningqiang,Shanxi	China	GenBank	Modern horse
EU203845	northern China horse	NingQiang	Ningqiang,Shanxi	China	GenBank	Modern horse
EU203846	northern China horse	NingQiang	Ningqiang,Shanxi	China	GenBank	Modern horse
EU203847	northern China horse	NingQiang	Ningqiang,Shanxi	China	GenBank	Modern horse
EU203848	northern China horse	NingQiang	Ningqiang,Shanxi	China	GenBank	Modern horse
EU203849	northern China horse	NingQiang	Ningqiang,Shanxi	China	GenBank	Modern horse
EU203850	northern China horse	NingQiang	Ningqiang,Shanxi	China	GenBank	Modern horse
EU203851	northern China horse	NingQiang	Ningqiang,Shanxi	China	GenBank	Modern horse
EU203852	northern China horse	NingQiang	Ningqiang,Shanxi	China	GenBank	Modern horse
EU203853	northern China horse	NingQiang	Ningqiang,Shanxi	China	GenBank	Modern horse
EU203854	northern China horse	NingQiang	Ningqiang,Shanxi	China	GenBank	Modern horse
EU203855	northern China horse	NingQiang	Ningqiang,Shanxi	China	GenBank	Modern horse
EU203856	northern China horse	NingQiang	Ningqiang,Shanxi	China	GenBank	Modern horse
EU203857	northern China horse	NingQiang	Ningqiang,Shanxi	China	GenBank	Modern horse
EU203858	northern China horse	NingQiang	Ningqiang,Shanxi	China	GenBank	Modern horse
FJ502832	northern China horse	NingQiang	Ningqiang,Shanxi	China	GenBank	Modern horse
FJ502839	northern China horse	NingQiang	Ningqiang,Shanxi	China	GenBank	Modern horse
DQ327838	northern China horse	NingQiang	Guan Mountain,Shanxi	China	GenBank	Modern horse
DQ327839	northern China horse	NingQiang	Guan Mountain,Shanxi	China	GenBank	Modern horse
DQ327840	northern China horse	NingQiang	Guan Mountain,Shanxi	China	GenBank	Modern horse
DQ327841	northern China horse	NingQiang	Guan Mountain,Shanxi	China	GenBank	Modern horse
DQ327842	northern China horse	NingQiang	Guan Mountain,Shanxi	China	GenBank	Modern horse
DQ327843	northern China horse	NingQiang	Guan Mountain,Shanxi	China	GenBank	Modern horse
DQ327844	northern China horse	NingQiang	Guan Mountain,Shanxi	China	GenBank	Modern horse
DQ327845	northern China horse	NingQiang	Guan Mountain,Shanxi	China	GenBank	Modern horse
DQ327846	northern China horse	NingQiang	Guan Mountain,Shanxi	China	GenBank	Modern horse
DQ327847	northern China horse	NingQiang	Guan Mountain,Shanxi	China	GenBank	Modern horse
AY136785	northern China horse	NingQiang	Guanzhong,Shanxi	China	GenBank	Modern horse
AY136786	northern China horse	NingQiang	Guanzhong,Shanxi	China	GenBank	Modern horse
EU203727	northern China horse	NingQiang	Guanzhong,Shanxi	China	GenBank	Modern horse
EU203728	northern China horse	NingQiang	Guanzhong,Shanxi	China	GenBank	Modern horse
EU203729	northern China horse	NingQiang	Guanzhong,Shanxi	China	GenBank	Modern horse
EU203730	northern China horse	NingQiang	Guanzhong,Shanxi	China	GenBank	Modern horse
EU203731	northern China horse	NingQiang	Guanzhong,Shanxi	China	GenBank	Modern horse
EU203732	northern China horse	NingQiang	Guanzhong,Shanxi	China	GenBank	Modern horse
EU203733	northern China horse	NingQiang	Guanzhong,Shanxi	China	GenBank	Modern horse
EU203734	northern China horse	NingQiang	Guanzhong,Shanxi	China	GenBank	Modern horse
EU203735	northern China horse	NingQiang	Guanzhong,Shanxi	China	GenBank	Modern horse
EU203736	northern China horse	NingQiang	Guanzhong,Shanxi	China	GenBank	Modern horse
EU203737	northern China horse	NingQiang	Guanzhong,Shanxi	China	GenBank	Modern horse
EU203738	northern China horse	NingQiang	Guanzhong,Shanxi	China	GenBank	Modern horse
EU203739	northern China horse	NingQiang	Guanzhong,Shanxi	China	GenBank	Modern horse
EU203740	northern China horse	NingQiang	Guanzhong,Shanxi	China	GenBank	Modern horse
EU203741	northern China horse	NingQiang	Guanzhong,Shanxi	China	GenBank	Modern horse
EU203742	northern China horse	NingQiang	Guanzhong,Shanxi	China	GenBank	Modern horse
EU203743	northern China horse	NingQiang	Guanzhong,Shanxi	China	GenBank	Modern horse
EU203744	northern China horse	NingQiang	Guanzhong,Shanxi	China	GenBank	Modern horse
EU203745	northern China horse	NingQiang	Guanzhong,Shanxi	China	GenBank	Modern horse
EU203746	northern China horse	NingQiang	Guanzhong,Shanxi	China	GenBank	Modern horse
EU203747	northern China horse	NingQiang	Guanzhong,Shanxi	China	GenBank	Modern horse
EU203748	northern China horse	NingQiang	Guanzhong,Shanxi	China	GenBank	Modern horse
EU203749	northern China horse	NingQiang	Guanzhong,Shanxi	China	GenBank	Modern horse
EU203750	northern China horse	NingQiang	Guanzhong,Shanxi	China	GenBank	Modern horse
EU203751	northern China horse	NingQiang	Guanzhong,Shanxi	China	GenBank	Modern horse
KT596764	northern China horse	NingQiang	Hequ,Shanxi	China	GenBank	Modern horse
FJ502835	Guizhou horse	Guizhou	Guizhou	China	GenBank	Modern horse
EU203752	Guizhou horse	Guizhou	Guizhou	China	GenBank	Modern horse
EU203753	Guizhou horse	Guizhou	Guizhou	China	GenBank	Modern horse
EU203754	Guizhou horse	Guizhou	Guizhou	China	GenBank	Modern horse
EU203755	Guizhou horse	Guizhou	Guizhou	China	GenBank	Modern horse
EU203756	Guizhou horse	Guizhou	Guizhou	China	GenBank	Modern horse
EU203757	Guizhou horse	Guizhou	Guizhou	China	GenBank	Modern horse
EU203758	Guizhou horse	Guizhou	Guizhou	China	GenBank	Modern horse
EU203759	Guizhou horse	Guizhou	Guizhou	China	GenBank	Modern horse
EU203760	Guizhou horse	Guizhou	Guizhou	China	GenBank	Modern horse
EU203761	Guizhou horse	Guizhou	Guizhou	China	GenBank	Modern horse
EU203762	Guizhou horse	Guizhou	Guizhou	China	GenBank	Modern horse
EU203763	Guizhou horse	Guizhou	Guizhou	China	GenBank	Modern horse
EU203764	Guizhou horse	Guizhou	Guizhou	China	GenBank	Modern horse
EU203765	Guizhou horse	Guizhou	Guizhou	China	GenBank	Modern horse
EU203766	Guizhou horse	Guizhou	Guizhou	China	GenBank	Modern horse
EU203767	Guizhou horse	Guizhou	Guizhou	China	GenBank	Modern horse
EU203768	Guizhou horse	Guizhou	Guizhou	China	GenBank	Modern horse
EU203769	Guizhou horse	Guizhou	Guizhou	China	GenBank	Modern horse
EU203770	Guizhou horse	Guizhou	Guizhou	China	GenBank	Modern horse
EU203771	Guizhou horse	Guizhou	Guizhou	China	GenBank	Modern horse
EU203772	Guizhou horse	Guizhou	Guizhou	China	GenBank	Modern horse
EU203773	Guizhou horse	Guizhou	Guizhou	China	GenBank	Modern horse
EU203774	Guizhou horse	Guizhou	Guizhou	China	GenBank	Modern horse
EU203775	Guizhou horse	Guizhou	Guizhou	China	GenBank	Modern horse
EU203776	Guizhou horse	Guizhou	Guizhou	China	GenBank	Modern horse
EU203777	Guizhou horse	Guizhou	Guizhou	China	GenBank	Modern horse
EU203778	Guizhou horse	Guizhou	Guizhou	China	GenBank	Modern horse
EU203779	Guizhou horse	Guizhou	Guizhou	China	GenBank	Modern horse
EU203780	Guizhou horse	Guizhou	Guizhou	China	GenBank	Modern horse
EU203781	Guizhou horse	Guizhou	Guizhou	China	GenBank	Modern horse
EU203782	Guizhou horse	Guizhou	Guizhou	China	GenBank	Modern horse
EU203783	Guizhou horse	Guizhou	Guizhou	China	GenBank	Modern horse
EU203784	Guizhou horse	Guizhou	Guizhou	China	GenBank	Modern horse
EU203785	Guizhou horse	Guizhou	Guizhou	China	GenBank	Modern horse
EU203786	Guizhou horse	Guizhou	Guizhou	China	GenBank	Modern horse
EU203787	Guizhou horse	Guizhou	Guizhou	China	GenBank	Modern horse
EU203788	Guizhou horse	Guizhou	Guizhou	China	GenBank	Modern horse
EU203789	Guizhou horse	Guizhou	Guizhou	China	GenBank	Modern horse
EU203790	Guizhou horse	Guizhou	Guizhou	China	GenBank	Modern horse
EU203791	Guizhou horse	Guizhou	Guizhou	China	GenBank	Modern horse
EU203792	Guizhou horse	Guizhou	Guizhou	China	GenBank	Modern horse
EU203793	Guizhou horse	Guizhou	Guizhou	China	GenBank	Modern horse
EU203794	Guizhou horse	Guizhou	Guizhou	China	GenBank	Modern horse
EU203795	Guizhou horse	Guizhou	Guizhou	China	GenBank	Modern horse
EU203796	Guizhou horse	Guizhou	Guizhou	China	GenBank	Modern horse
EU203797	Guizhou horse	Guizhou	Guizhou	China	GenBank	Modern horse
EU203798	Guizhou horse	Guizhou	Guizhou	China	GenBank	Modern horse
EU203799	Guizhou horse	Guizhou	Guizhou	China	GenBank	Modern horse
EU203800	Guizhou horse	Guizhou	Guizhou	China	GenBank	Modern horse
EU203801	Guizhou horse	Guizhou	Guizhou	China	GenBank	Modern horse
EU203802	Guizhou horse	Guizhou	Guizhou	China	GenBank	Modern horse
EU203803	Guizhou horse	Guizhou	Guizhou	China	GenBank	Modern horse
EU203804	Guizhou horse	Guizhou	Guizhou	China	GenBank	Modern horse
EU203805	Guizhou horse	Guizhou	Guizhou	China	GenBank	Modern horse
EU203806	Guizhou horse	Guizhou	Guizhou	China	GenBank	Modern horse
EU203807	Guizhou horse	Guizhou	Guizhou	China	GenBank	Modern horse
EU203808	Guizhou horse	Guizhou	Guizhou	China	GenBank	Modern horse
EU203809	Guizhou horse	Guizhou	Guizhou	China	GenBank	Modern horse
EU203810	Guizhou horse	Guizhou	Guizhou	China	GenBank	Modern horse
EU203811	Guizhou horse	Guizhou	Guizhou	China	GenBank	Modern horse
EU203812	Guizhou horse	Guizhou	Guizhou	China	GenBank	Modern horse
EU203813	Guizhou horse	Guizhou	Guizhou	China	GenBank	Modern horse
FJ502838	Guizhou horse	Guizhou	Guizhou	China	GenBank	Modern horse
GQ203128	Guangxi horse	Guangxi	Baise,Guangxi	China	GenBank	Modern horse
GQ203129	Guangxi horse	Guangxi	Baise,Guangxi	China	GenBank	Modern horse
GQ203130	Guangxi horse	Guangxi	Baise,Guangxi	China	GenBank	Modern horse
GQ203131	Guangxi horse	Guangxi	Baise,Guangxi	China	GenBank	Modern horse
GQ203132	Guangxi horse	Guangxi	Baise,Guangxi	China	GenBank	Modern horse
GQ203133	Guangxi horse	Guangxi	Baise,Guangxi	China	GenBank	Modern horse
GQ203134	Guangxi horse	Guangxi	Baise,Guangxi	China	GenBank	Modern horse
GQ203135	Guangxi horse	Guangxi	Baise,Guangxi	China	GenBank	Modern horse
GQ203136	Guangxi horse	Guangxi	Baise,Guangxi	China	GenBank	Modern horse
GQ203137	Guangxi horse	Guangxi	Baise,Guangxi	China	GenBank	Modern horse
GQ203138	Guangxi horse	Guangxi	Baise,Guangxi	China	GenBank	Modern horse
GQ203139	Guangxi horse	Guangxi	Baise,Guangxi	China	GenBank	Modern horse
GQ203140	Guangxi horse	Guangxi	Baise,Guangxi	China	GenBank	Modern horse
GQ203141	Guangxi horse	Guangxi	Baise,Guangxi	China	GenBank	Modern horse
GQ203142	Guangxi horse	Guangxi	Baise,Guangxi	China	GenBank	Modern horse
GQ203143	Guangxi horse	Guangxi	Baise,Guangxi	China	GenBank	Modern horse
GQ203144	Guangxi horse	Guangxi	Baise,Guangxi	China	GenBank	Modern horse
GQ222059	Guangxi horse	Guangxi	Baise,Guangxi	China	GenBank	Modern horse
GQ222060	Guangxi horse	Guangxi	Baise,Guangxi	China	GenBank	Modern horse
DQ297634	Guangxi horse	Guangxi	Debao,Guangxi	China	GenBank	Modern horse
GQ203125	Guangxi horse	Guangxi	Debao,Guangxi	China	GenBank	Modern horse
GQ203126	Guangxi horse	Guangxi	Debao,Guangxi	China	GenBank	Modern horse
GQ203127	Guangxi horse	Guangxi	Debao,Guangxi	China	GenBank	Modern horse
EF686036	Guangxi horse	Guangxi	Debao,Guangxi	China	GenBank	Modern horse
EF686037	Guangxi horse	Guangxi	Debao,Guangxi	China	GenBank	Modern horse
EF686039	Guangxi horse	Guangxi	Debao,Guangxi	China	GenBank	Modern horse
EU826536	Guangxi horse	Guangxi	Debao,Guangxi	China	GenBank	Modern horse
EU939445	Guangxi horse	Guangxi	Debao,Guangxi	China	GenBank	Modern horse
FJ392563	Guangxi horse	Guangxi	Debao,Guangxi	China	GenBank	Modern horse
FJ392564	Guangxi horse	Guangxi	Debao,Guangxi	China	GenBank	Modern horse
FJ392565	Guangxi horse	Guangxi	Debao,Guangxi	China	GenBank	Modern horse
FJ392566	Guangxi horse	Guangxi	Debao,Guangxi	China	GenBank	Modern horse
FJ392567	Guangxi horse	Guangxi	Debao,Guangxi	China	GenBank	Modern horse
FJ392568	Guangxi horse	Guangxi	Debao,Guangxi	China	GenBank	Modern horse
FJ392569	Guangxi horse	Guangxi	Debao,Guangxi	China	GenBank	Modern horse
FJ392570	Guangxi horse	Guangxi	Debao,Guangxi	China	GenBank	Modern horse
FJ392571	Guangxi horse	Guangxi	Debao,Guangxi	China	GenBank	Modern horse
FJ392572	Guangxi horse	Guangxi	Debao,Guangxi	China	GenBank	Modern horse
FJ392573	Guangxi horse	Guangxi	Debao,Guangxi	China	GenBank	Modern horse
FJ392574	Guangxi horse	Guangxi	Debao,Guangxi	China	GenBank	Modern horse
FJ392575	Guangxi horse	Guangxi	Debao,Guangxi	China	GenBank	Modern horse
FJ392576	Guangxi horse	Guangxi	Debao,Guangxi	China	GenBank	Modern horse
FJ392577	Guangxi horse	Guangxi	Debao,Guangxi	China	GenBank	Modern horse
FJ392578	Guangxi horse	Guangxi	Debao,Guangxi	China	GenBank	Modern horse
FJ392579	Guangxi horse	Guangxi	Debao,Guangxi	China	GenBank	Modern horse
FJ392580	Guangxi horse	Guangxi	Debao,Guangxi	China	GenBank	Modern horse
FJ502833	Guangxi horse	Guangxi	Debao,Guangxi	China	GenBank	Modern horse
AF072985	Central Asia horse	Central Asia	Xinjiang Autonomous Region	China	GenBank	Modern horse
EU203814	Central Asia horse	Central Asia	Xinjiang Autonomous Region	China	GenBank	Modern horse
EU203815	Central Asia horse	Central Asia	Xinjiang Autonomous Region	China	GenBank	Modern horse
EU203816	Central Asia horse	Central Asia	Xinjiang Autonomous Region	China	GenBank	Modern horse
EU203817	Central Asia horse	Central Asia	Xinjiang Autonomous Region	China	GenBank	Modern horse
EU203818	Central Asia horse	Central Asia	Xinjiang Autonomous Region	China	GenBank	Modern horse
EU203819	Central Asia horse	Central Asia	Xinjiang Autonomous Region	China	GenBank	Modern horse
EU203820	Central Asia horse	Central Asia	Xinjiang Autonomous Region	China	GenBank	Modern horse
EU203821	Central Asia horse	Central Asia	Xinjiang Autonomous Region	China	GenBank	Modern horse
EU203822	Central Asia horse	Central Asia	Xinjiang Autonomous Region	China	GenBank	Modern horse
EU203823	Central Asia horse	Central Asia	Xinjiang Autonomous Region	China	GenBank	Modern horse
EU203824	Central Asia horse	Central Asia	Xinjiang Autonomous Region	China	GenBank	Modern horse
EU203825	Central Asia horse	Central Asia	Xinjiang Autonomous Region	China	GenBank	Modern horse
EU203826	Central Asia horse	Central Asia	Xinjiang Autonomous Region	China	GenBank	Modern horse
EU203827	Central Asia horse	Central Asia	Xinjiang Autonomous Region	China	GenBank	Modern horse
EU203828	Central Asia horse	Central Asia	Xinjiang Autonomous Region	China	GenBank	Modern horse
EU203829	Central Asia horse	Central Asia	Xinjiang Autonomous Region	China	GenBank	Modern horse
EU203830	Central Asia horse	Central Asia	Xinjiang Autonomous Region	China	GenBank	Modern horse
EU203831	Central Asia horse	Central Asia	Xinjiang Autonomous Region	China	GenBank	Modern horse
AY246174	Central Asia horse	Central Asia	Kazakhstan	Central Asia	GenBank	Modern horse
AY246175	Central Asia horse	Central Asia	Kazakhstan	Central Asia	GenBank	Modern horse
AY246176	Central Asia horse	Central Asia	Kazakhstan	Central Asia	GenBank	Modern horse
AY246177	Central Asia horse	Central Asia	Kazakhstan	Central Asia	GenBank	Modern horse
AY246178	Central Asia horse	Central Asia	Kazakhstan	Central Asia	GenBank	Modern horse
AY246179	Central Asia horse	Central Asia	Kazakhstan	Central Asia	GenBank	Modern horse
DQ327950	Central Asia horse	Central Asia	Kazakhstan	Central Asia	GenBank	Modern horse
DQ327951	Central Asia horse	Central Asia	Kazakhstan	Central Asia	GenBank	Modern horse
DQ327952	Central Asia horse	Central Asia	Kazakhstan	Central Asia	GenBank	Modern horse
DQ327953	Central Asia horse	Central Asia	Kazakhstan	Central Asia	GenBank	Modern horse
DQ327954	Central Asia horse	Central Asia	Kazakhstan	Central Asia	GenBank	Modern horse
DQ327955	Central Asia horse	Central Asia	Kazakhstan	Central Asia	GenBank	Modern horse
DQ327956	Central Asia horse	Central Asia	Kazakhstan	Central Asia	GenBank	Modern horse
DQ327957	Central Asia horse	Central Asia	Kazakhstan	Central Asia	GenBank	Modern horse
DQ327958	Central Asia horse	Central Asia	Kazakhstan	Central Asia	GenBank	Modern horse
DQ327959	Central Asia horse	Central Asia	Kazakhstan	Central Asia	GenBank	Modern horse
DQ327960	Central Asia horse	Central Asia	Kazakhstan	Central Asia	GenBank	Modern horse
DQ327961	Central Asia horse	Central Asia	Kazakhstan	Central Asia	GenBank	Modern horse
DQ327962	Central Asia horse	Central Asia	Kazakhstan	Central Asia	GenBank	Modern horse
DQ327963	Central Asia horse	Central Asia	Kazakhstan	Central Asia	GenBank	Modern horse
DQ327964	Central Asia horse	Central Asia	Kazakhstan	Central Asia	GenBank	Modern horse
DQ327965	Central Asia horse	Central Asia	Kazakhstan	Central Asia	GenBank	Modern horse
DQ327966	Central Asia horse	Central Asia	Kazakhstan	Central Asia	GenBank	Modern horse
DQ327967	Central Asia horse	Central Asia	Kazakhstan	Central Asia	GenBank	Modern horse
EU093045	Central Asia horse	Central Asia	Turkmenistan	Central Asia	GenBank	Modern horse
EU093046	Central Asia horse	Central Asia	Turkmenistan	Central Asia	GenBank	Modern horse
EU093047	Central Asia horse	Central Asia	Turkmenistan	Central Asia	GenBank	Modern horse
EU093048	Central Asia horse	Central Asia	Turkmenistan	Central Asia	GenBank	Modern horse
EU093049	Central Asia horse	Central Asia	Turkmenistan	Central Asia	GenBank	Modern horse
EU093050	Central Asia horse	Central Asia	Turkmenistan	Central Asia	GenBank	Modern horse
EU093051	Central Asia horse	Central Asia	Turkmenistan	Central Asia	GenBank	Modern horse
EU093052	Central Asia horse	Central Asia	Turkmenistan	Central Asia	GenBank	Modern horse
EU093053	Central Asia horse	Central Asia	Turkmenistan	Central Asia	GenBank	Modern horse
EU093054	Central Asia horse	Central Asia	Turkmenistan	Central Asia	GenBank	Modern horse
EU093055	Central Asia horse	Central Asia	Turkmenistan	Central Asia	GenBank	Modern horse
EU093056	Central Asia horse	Central Asia	Turkmenistan	Central Asia	GenBank	Modern horse
EU093057	Central Asia horse	Central Asia	Turkmenistan	Central Asia	GenBank	Modern horse
EU093058	Central Asia horse	Central Asia	Turkmenistan	Central Asia	GenBank	Modern horse
EU093059	Central Asia horse	Central Asia	Turkmenistan	Central Asia	GenBank	Modern horse
EU093060	Central Asia horse	Central Asia	Turkmenistan	Central Asia	GenBank	Modern horse
EU093061	Central Asia horse	Central Asia	Turkmenistan	Central Asia	GenBank	Modern horse
EU093062	Central Asia horse	Central Asia	Turkmenistan	Central Asia	GenBank	Modern horse
EU093063	Central Asia horse	Central Asia	Turkmenistan	Central Asia	GenBank	Modern horse
HQ439441	Central Asia horse	Central Asia	Turkmenistan	Central Asia	GenBank	Modern horse
HQ439442	Central Asia horse	Central Asia	Turkmenistan	Central Asia	GenBank	Modern horse
JN398385	Central Asia horse	Central Asia	Turkmenistan	Central Asia	GenBank	Modern horse
JN398393	Central Asia horse	Central Asia	Turkmenistan	Central Asia	GenBank	Modern horse
JN398404	Central Asia horse	Central Asia	Turkmenistan	Central Asia	GenBank	Modern horse
JN398410	Central Asia horse	Central Asia	Turkmenistan	Central Asia	GenBank	Modern horse
JN398422	Central Asia horse	Central Asia	Turkmenistan	Central Asia	GenBank	Modern horse
JN398424	Central Asia horse	Central Asia	Turkmenistan	Central Asia	GenBank	Modern horse
JN398435	Central Asia horse	Central Asia	Turkmenistan	Central Asia	GenBank	Modern horse
JN398449	Central Asia horse	Central Asia	Turkmenistan	Central Asia	GenBank	Modern horse
JN398450	Central Asia horse	Central Asia	Turkmenistan	Central Asia	GenBank	Modern horse
JN398452	Central Asia horse	Central Asia	Turkmenistan	Central Asia	GenBank	Modern horse
JN398453	Central Asia horse	Central Asia	Turkmenistan	Central Asia	GenBank	Modern horse
AF481324	Central Asia horse	Central Asia	Tuva	Central Asia	GenBank	Modern horse
AF481325	Central Asia horse	Central Asia	Tuva	Central Asia	GenBank	Modern horse
AF481326	Central Asia horse	Central Asia	Tuva	Central Asia	GenBank	Modern horse
AF481327	Central Asia horse	Central Asia	Tuva	Central Asia	GenBank	Modern horse
AF481328	Central Asia horse	Central Asia	Tuva	Central Asia	GenBank	Modern horse
AF481329	Central Asia horse	Central Asia	Tuva	Central Asia	GenBank	Modern horse
AF481330	Central Asia horse	Central Asia	Tuva	Central Asia	GenBank	Modern horse
AF481331	Central Asia horse	Central Asia	Tuva	Central Asia	GenBank	Modern horse
AF481332	Central Asia horse	Central Asia	Tuva	Central Asia	GenBank	Modern horse
AF481333	Central Asia horse	Central Asia	Tuva	Central Asia	GenBank	Modern horse
AF481334	Central Asia horse	Central Asia	Tuva	Central Asia	GenBank	Modern horse
JQ936406	Central Asia horse	Central Asia	Tuva	Central Asia	GenBank	Modern horse
JQ936407	Central Asia horse	Central Asia	Tuva	Central Asia	GenBank	Modern horse
JQ936408	Central Asia horse	Central Asia	Tuva	Central Asia	GenBank	Modern horse
JQ936409	Central Asia horse	Central Asia	Tuva	Central Asia	GenBank	Modern horse
JQ936410	Central Asia horse	Central Asia	Tuva	Central Asia	GenBank	Modern horse
JQ936411	Central Asia horse	Central Asia	Tuva	Central Asia	GenBank	Modern horse
JQ936412	Central Asia horse	Central Asia	Tuva	Central Asia	GenBank	Modern horse
JQ936413	Central Asia horse	Central Asia	Tuva	Central Asia	GenBank	Modern horse
JQ936414	Central Asia horse	Central Asia	Tuva	Central Asia	GenBank	Modern horse
JQ936415	Central Asia horse	Central Asia	Tuva	Central Asia	GenBank	Modern horse
JQ936416	Central Asia horse	Central Asia	Tuva	Central Asia	GenBank	Modern horse
JQ936417	Central Asia horse	Central Asia	Tuva	Central Asia	GenBank	Modern horse
JQ936418	Central Asia horse	Central Asia	Tuva	Central Asia	GenBank	Modern horse
JQ936419	Central Asia horse	Central Asia	Tuva	Central Asia	GenBank	Modern horse
JQ936420	Central Asia horse	Central Asia	Tuva	Central Asia	GenBank	Modern horse
JQ936421	Central Asia horse	Central Asia	Tuva	Central Asia	GenBank	Modern horse
JQ936422	Central Asia horse	Central Asia	Tuva	Central Asia	GenBank	Modern horse
JQ936423	Central Asia horse	Central Asia	Tuva	Central Asia	GenBank	Modern horse
JQ936424	Central Asia horse	Central Asia	Tuva	Central Asia	GenBank	Modern horse
JQ936425	Central Asia horse	Central Asia	Tuva	Central Asia	GenBank	Modern horse
JQ936426	Central Asia horse	Central Asia	Tuva	Central Asia	GenBank	Modern horse
JQ936427	Central Asia horse	Central Asia	Tuva	Central Asia	GenBank	Modern horse
JQ936428	Central Asia horse	Central Asia	Tuva	Central Asia	GenBank	Modern horse
JQ936429	Central Asia horse	Central Asia	Tuva	Central Asia	GenBank	Modern horse
JQ936430	Central Asia horse	Central Asia	Tuva	Central Asia	GenBank	Modern horse
HQ439443	Central Asia horse	Central Asia	Altai	Central Asia	GenBank	Modern horse
HQ439444	Central Asia horse	Central Asia	Altai	Central Asia	GenBank	Modern horse
JQ936455	Central Asia horse	Central Asia	Buryat,Russia	Central Asia	GenBank	Modern horse
JQ936456	Central Asia horse	Central Asia	Buryat,Russia	Central Asia	GenBank	Modern horse
JQ936457	Central Asia horse	Central Asia	Buryat,Russia	Central Asia	GenBank	Modern horse
JQ936458	Central Asia horse	Central Asia	Buryat,Russia	Central Asia	GenBank	Modern horse
JQ936459	Central Asia horse	Central Asia	Buryat,Russia	Central Asia	GenBank	Modern horse
JQ936460	Central Asia horse	Central Asia	Buryat,Russia	Central Asia	GenBank	Modern horse
JQ936461	Central Asia horse	Central Asia	Buryat,Russia	Central Asia	GenBank	Modern horse
JQ936462	Central Asia horse	Central Asia	Buryat,Russia	Central Asia	GenBank	Modern horse
JQ936463	Central Asia horse	Central Asia	Buryat,Russia	Central Asia	GenBank	Modern horse
JQ936464	Central Asia horse	Central Asia	Buryat,Russia	Central Asia	GenBank	Modern horse
JQ936465	Central Asia horse	Central Asia	Buryat,Russia	Central Asia	GenBank	Modern horse
JQ936466	Central Asia horse	Central Asia	Buryat,Russia	Central Asia	GenBank	Modern horse
JQ936467	Central Asia horse	Central Asia	Buryat,Russia	Central Asia	GenBank	Modern horse
JQ936468	Central Asia horse	Central Asia	Buryat,Russia	Central Asia	GenBank	Modern horse
JQ936469	Central Asia horse	Central Asia	Buryat,Russia	Central Asia	GenBank	Modern horse
JQ936470	Central Asia horse	Central Asia	Buryat,Russia	Central Asia	GenBank	Modern horse
JQ936471	Central Asia horse	Central Asia	Buryat,Russia	Central Asia	GenBank	Modern horse
JQ936472	Central Asia horse	Central Asia	Buryat,Russia	Central Asia	GenBank	Modern horse
JQ936473	Central Asia horse	Central Asia	Buryat,Russia	Central Asia	GenBank	Modern horse
JQ936474	Central Asia horse	Central Asia	Buryat,Russia	Central Asia	GenBank	Modern horse
JQ936475	Central Asia horse	Central Asia	Buryat,Russia	Central Asia	GenBank	Modern horse
JQ936476	Central Asia horse	Central Asia	Buryat,Russia	Central Asia	GenBank	Modern horse
KT757746	Northern Asia horse		Siberia,Russia	Northern Asia	GenBank	Modern horse
KT757747	Northern Asia horse		Siberia,Russia	Northern Asia	GenBank	Modern horse
KT757748	Northern Asia horse		Siberia,Russia	Northern Asia	GenBank	Modern horse
KT757749	Northern Asia horse		Siberia,Russia	Northern Asia	GenBank	Modern horse
KT757750	Northern Asia horse		Siberia,Russia	Northern Asia	GenBank	Modern horse
JQ936431	Northern Asia horse		Transbaikalian,Russia	Northern Asia	GenBank	Modern horse
JQ936432	Northern Asia horse		Transbaikalian,Russia	Northern Asia	GenBank	Modern horse
JQ936433	Northern Asia horse		Transbaikalian,Russia	Northern Asia	GenBank	Modern horse
JQ936434	Northern Asia horse		Transbaikalian,Russia	Northern Asia	GenBank	Modern horse
JQ936435	Northern Asia horse		Transbaikalian,Russia	Northern Asia	GenBank	Modern horse
JQ936436	Northern Asia horse		Transbaikalian,Russia	Northern Asia	GenBank	Modern horse
JQ936437	Northern Asia horse		Transbaikalian,Russia	Northern Asia	GenBank	Modern horse
JQ936438	Northern Asia horse		Transbaikalian,Russia	Northern Asia	GenBank	Modern horse
JQ936439	Northern Asia horse		Transbaikalian,Russia	Northern Asia	GenBank	Modern horse
JQ936440	Northern Asia horse		Transbaikalian,Russia	Northern Asia	GenBank	Modern horse
JQ936441	Northern Asia horse		Transbaikalian,Russia	Northern Asia	GenBank	Modern horse
JQ936442	Northern Asia horse		Transbaikalian,Russia	Northern Asia	GenBank	Modern horse
JQ936443	Northern Asia horse		Transbaikalian,Russia	Northern Asia	GenBank	Modern horse
JQ936444	Northern Asia horse		Transbaikalian,Russia	Northern Asia	GenBank	Modern horse
JQ936445	Northern Asia horse		Transbaikalian,Russia	Northern Asia	GenBank	Modern horse
JQ936446	Northern Asia horse		Transbaikalian,Russia	Northern Asia	GenBank	Modern horse
JQ936447	Northern Asia horse		Transbaikalian,Russia	Northern Asia	GenBank	Modern horse
JQ936448	Northern Asia horse		Transbaikalian,Russia	Northern Asia	GenBank	Modern horse
JQ936449	Northern Asia horse		Transbaikalian,Russia	Northern Asia	GenBank	Modern horse
JQ936450	Northern Asia horse		Transbaikalian,Russia	Northern Asia	GenBank	Modern horse
JQ936451	Northern Asia horse		Transbaikalian,Russia	Northern Asia	GenBank	Modern horse
JQ936452	Northern Asia horse		Transbaikalian,Russia	Northern Asia	GenBank	Modern horse
JQ936453	Northern Asia horse		Transbaikalian,Russia	Northern Asia	GenBank	Modern horse
JQ936454	Northern Asia horse		Transbaikalian,Russia	Northern Asia	GenBank	Modern horse
KT757740	Northern Asia horse		Taymyr,Russia	Northern Asia	GenBank	Modern horse
KT757741	Northern Asia horse		Taymyr,Russia	Northern Asia	GenBank	Modern horse
KT757742	Northern Asia horse		Taymyr,Russia	Northern Asia	GenBank	Modern horse
KT757743	Northern Asia horse		Taymyr,Russia	Northern Asia	GenBank	Modern horse
KT757744	Northern Asia horse		Taymyr,Russia	Northern Asia	GenBank	Modern horse
DQ328002	Northern Asia horse		Orlov,Russia	Northern Asia	GenBank	Modern horse
DQ328003	Northern Asia horse		Orlov,Russia	Northern Asia	GenBank	Modern horse
DQ328004	Northern Asia horse		Orlov,Russia	Northern Asia	GenBank	Modern horse
DQ328005	Northern Asia horse		Orlov,Russia	Northern Asia	GenBank	Modern horse
DQ328006	Northern Asia horse		Orlov,Russia	Northern Asia	GenBank	Modern horse
DQ328007	Northern Asia horse		Orlov,Russia	Northern Asia	GenBank	Modern horse
DQ328008	Northern Asia horse		Orlov,Russia	Northern Asia	GenBank	Modern horse
DQ328009	Northern Asia horse		Orlov,Russia	Northern Asia	GenBank	Modern horse
DQ328010	Northern Asia horse		Orlov,Russia	Northern Asia	GenBank	Modern horse
DQ328011	Northern Asia horse		Orlov,Russia	Northern Asia	GenBank	Modern horse
DQ328012	Northern Asia horse		Orlov,Russia	Northern Asia	GenBank	Modern horse
DQ328013	Northern Asia horse		Orlov,Russia	Northern Asia	GenBank	Modern horse
DQ328014	Northern Asia horse		Orlov,Russia	Northern Asia	GenBank	Modern horse
DQ328015	Northern Asia horse		Orlov,Russia	Northern Asia	GenBank	Modern horse
DQ328016	Northern Asia horse		Orlov,Russia	Northern Asia	GenBank	Modern horse
DQ328017	Northern Asia horse		Orlov,Russia	Northern Asia	GenBank	Modern horse
DQ328018	Northern Asia horse		Orlov,Russia	Northern Asia	GenBank	Modern horse
DQ328019	Northern Asia horse		Orlov,Russia	Northern Asia	GenBank	Modern horse
HQ439481	Northern Asia horse		Orlov,Russia	Northern Asia	GenBank	Modern horse
DQ328020	Northern Asia horse		Vyatskaya,Russia	Northern Asia	GenBank	Modern horse
DQ328021	Northern Asia horse		Vyatskaya,Russia	Northern Asia	GenBank	Modern horse
DQ328022	Northern Asia horse		Vyatskaya,Russia	Northern Asia	GenBank	Modern horse
DQ328023	Northern Asia horse		Vyatskaya,Russia	Northern Asia	GenBank	Modern horse
DQ328024	Northern Asia horse		Vyatskaya,Russia	Northern Asia	GenBank	Modern horse
DQ328025	Northern Asia horse		Vyatskaya,Russia	Northern Asia	GenBank	Modern horse
DQ328026	Northern Asia horse		Vyatskaya,Russia	Northern Asia	GenBank	Modern horse
DQ328027	Northern Asia horse		Vyatskaya,Russia	Northern Asia	GenBank	Modern horse
DQ328028	Northern Asia horse		Vyatskaya,Russia	Northern Asia	GenBank	Modern horse
DQ328029	Northern Asia horse		Vyatskaya,Russia	Northern Asia	GenBank	Modern horse
DQ328030	Northern Asia horse		Vyatskaya,Russia	Northern Asia	GenBank	Modern horse
DQ328031	Northern Asia horse		Vyatskaya,Russia	Northern Asia	GenBank	Modern horse
DQ328032	Northern Asia horse		Vyatskaya,Russia	Northern Asia	GenBank	Modern horse
DQ328033	Northern Asia horse		Vyatskaya,Russia	Northern Asia	GenBank	Modern horse
DQ328034	Northern Asia horse		Vyatskaya,Russia	Northern Asia	GenBank	Modern horse
DQ328035	Northern Asia horse		Vyatskaya,Russia	Northern Asia	GenBank	Modern horse
DQ328036	Northern Asia horse		Vyatskaya,Russia	Northern Asia	GenBank	Modern horse
DQ328037	Northern Asia horse		Vyatskaya,Russia	Northern Asia	GenBank	Modern horse
HQ439451	Northwest Asia horse		Bashkir Curly,Russia	Northwest Asia	GenBank	Modern horse
HQ439452	Northwest Asia horse		Bashkir Curly,Russia	Northwest Asia	GenBank	Modern horse
HQ439495	Northwest Asia horse		Viatka,Russia	Northwest Asia	GenBank	Modern horse
HQ439500	Northwest Asia horse		Vladimir,Russia	Northwest Asia	GenBank	Modern horse
KC847166	Northwest Asia horse		Vladimir,Russia	Northwest Asia	GenBank	Modern horse
KF849272	Northwest Asia horse		Vladimir,Russia	Northwest Asia	GenBank	Modern horse
KF849273	Northwest Asia horse		Vladimir,Russia	Northwest Asia	GenBank	Modern horse
KF849274	Northwest Asia horse		Vladimir,Russia	Northwest Asia	GenBank	Modern horse
KF849275	Northwest Asia horse		Vladimir,Russia	Northwest Asia	GenBank	Modern horse
KF849276	Northwest Asia horse		Vladimir,Russia	Northwest Asia	GenBank	Modern horse
KF849277	Northwest Asia horse		Vladimir,Russia	Northwest Asia	GenBank	Modern horse
KF849278	Northwest Asia horse		Vladimir,Russia	Northwest Asia	GenBank	Modern horse
KF849279	Northwest Asia horse		Vladimir,Russia	Northwest Asia	GenBank	Modern horse
KF849280	Northwest Asia horse		Vladimir,Russia	Northwest Asia	GenBank	Modern horse
KF849281	Northwest Asia horse		Vladimir,Russia	Northwest Asia	GenBank	Modern horse
KF849282	Northwest Asia horse		Vladimir,Russia	Northwest Asia	GenBank	Modern horse
KF849283	Northwest Asia horse		Vladimir,Russia	Northwest Asia	GenBank	Modern horse
KF849284	Northwest Asia horse		Vladimir,Russia	Northwest Asia	GenBank	Modern horse
KF849285	Northwest Asia horse		Vladimir,Russia	Northwest Asia	GenBank	Modern horse
KF849286	Northwest Asia horse		Vladimir,Russia	Northwest Asia	GenBank	Modern horse
KF849287	Northwest Asia horse		Vladimir,Russia	Northwest Asia	GenBank	Modern horse
KF849288	Northwest Asia horse		Vladimir,Russia	Northwest Asia	GenBank	Modern horse
KF849289	Northwest Asia horse		Vladimir,Russia	Northwest Asia	GenBank	Modern horse
KF849290	Northwest Asia horse		Vladimir,Russia	Northwest Asia	GenBank	Modern horse
KT757753	Northwest Asia horse		Urals,Russia	Northwest Asia	GenBank	Modern horse
KT757754	Northwest Asia horse		Urals,Russia	Northwest Asia	GenBank	Modern horse
KT757755	Northwest Asia horse		Urals,Russia	Northwest Asia	GenBank	Modern horse
KT757756	Northwest Asia horse		Urals,Russia	Northwest Asia	GenBank	Modern horse
KT757757	Northwest Asia horse		Urals,Russia	Northwest Asia	GenBank	Modern horse
KT757758	Northwest Asia horse		Urals,Russia	Northwest Asia	GenBank	Modern horse
KT757759	Northwest Asia horse		Urals,Russia	Northwest Asia	GenBank	Modern horse
DQ328038	Northeast Asia horse		Yakut,Russia	Northeast Asia	GenBank	Modern horse
DQ328039	Northeast Asia horse		Yakut,Russia	Northeast Asia	GenBank	Modern horse
DQ328040	Northeast Asia horse		Yakut,Russia	Northeast Asia	GenBank	Modern horse
DQ328041	Northeast Asia horse		Yakut,Russia	Northeast Asia	GenBank	Modern horse
DQ328042	Northeast Asia horse		Yakut,Russia	Northeast Asia	GenBank	Modern horse
DQ328043	Northeast Asia horse		Yakut,Russia	Northeast Asia	GenBank	Modern horse
DQ328044	Northeast Asia horse		Yakut,Russia	Northeast Asia	GenBank	Modern horse
DQ328045	Northeast Asia horse		Yakut,Russia	Northeast Asia	GenBank	Modern horse
DQ328046	Northeast Asia horse		Yakut,Russia	Northeast Asia	GenBank	Modern horse
DQ328047	Northeast Asia horse		Yakut,Russia	Northeast Asia	GenBank	Modern horse
DQ328048	Northeast Asia horse		Yakut,Russia	Northeast Asia	GenBank	Modern horse
DQ328049	Northeast Asia horse		Yakut,Russia	Northeast Asia	GenBank	Modern horse
DQ328050	Northeast Asia horse		Yakut,Russia	Northeast Asia	GenBank	Modern horse
DQ328051	Northeast Asia horse		Yakut,Russia	Northeast Asia	GenBank	Modern horse
DQ328052	Northeast Asia horse		Yakut,Russia	Northeast Asia	GenBank	Modern horse
DQ328053	Northeast Asia horse		Yakut,Russia	Northeast Asia	GenBank	Modern horse
DQ328054	Northeast Asia horse		Yakut,Russia	Northeast Asia	GenBank	Modern horse
DQ328055	Northeast Asia horse		Yakut,Russia	Northeast Asia	GenBank	Modern horse
DQ328056	Northeast Asia horse		Yakut,Russia	Northeast Asia	GenBank	Modern horse
DQ328057	Northeast Asia horse		Yakut,Russia	Northeast Asia	GenBank	Modern horse
HQ439467	Northeast Asia horse		Yakut,Russia	Northeast Asia	GenBank	Modern horse
KT368723	Northeast Asia horse		Yakut,Russia	Northeast Asia	GenBank	Modern horse
KT368724	Northeast Asia horse		Yakut,Russia	Northeast Asia	GenBank	Modern horse
KT368725	Northeast Asia horse		Yakut,Russia	Northeast Asia	GenBank	Modern horse
KT368726	Northeast Asia horse		Yakut,Russia	Northeast Asia	GenBank	Modern horse
KT368727	Northeast Asia horse		Yakut,Russia	Northeast Asia	GenBank	Modern horse
KT368728	Northeast Asia horse		Yakut,Russia	Northeast Asia	GenBank	Modern horse
KT368729	Northeast Asia horse		Yakut,Russia	Northeast Asia	GenBank	Modern horse
KT368730	Northeast Asia horse		Yakut,Russia	Northeast Asia	GenBank	Modern horse
KT368731	Northeast Asia horse		Yakut,Russia	Northeast Asia	GenBank	Modern horse
KT368732	Northeast Asia horse		Yakut,Russia	Northeast Asia	GenBank	Modern horse
KT368733	Northeast Asia horse		Yakut,Russia	Northeast Asia	GenBank	Modern horse
KT368734	Northeast Asia horse		Yakut,Russia	Northeast Asia	GenBank	Modern horse
KT368735	Northeast Asia horse		Yakut,Russia	Northeast Asia	GenBank	Modern horse
KT368736	Northeast Asia horse		Yakut,Russia	Northeast Asia	GenBank	Modern horse
KT368737	Northeast Asia horse		Yakut,Russia	Northeast Asia	GenBank	Modern horse
KT368738	Northeast Asia horse		Yakut,Russia	Northeast Asia	GenBank	Modern horse
AF064627	Middle East horse		Arabian Peninsula	Middle East	GenBank	Modern horse
AF064628	Middle East horse		Arabian Peninsula	Middle East	GenBank	Modern horse
AF064629	Middle East horse		Arabian Peninsula	Middle East	GenBank	Modern horse
AF072989	Middle East horse		Arabian Peninsula	Middle East	GenBank	Modern horse
AF132568	Middle East horse		Arabian Peninsula	Middle East	GenBank	Modern horse
AF132569	Middle East horse		Arabian Peninsula	Middle East	GenBank	Modern horse
AF132570	Middle East horse		Arabian Peninsula	Middle East	GenBank	Modern horse
AF132571	Middle East horse		Arabian Peninsula	Middle East	GenBank	Modern horse
AF132572	Middle East horse		Arabian Peninsula	Middle East	GenBank	Modern horse
AF132573	Middle East horse		Arabian Peninsula	Middle East	GenBank	Modern horse
AF132574	Middle East horse		Arabian Peninsula	Middle East	GenBank	Modern horse
AF132575	Middle East horse		Arabian Peninsula	Middle East	GenBank	Modern horse
AF132576	Middle East horse		Arabian Peninsula	Middle East	GenBank	Modern horse
AF132577	Middle East horse		Arabian Peninsula	Middle East	GenBank	Modern horse
AF132578	Middle East horse		Arabian Peninsula	Middle East	GenBank	Modern horse
AF132580	Middle East horse		Arabian Peninsula	Middle East	GenBank	Modern horse
AF132582	Middle East horse		Arabian Peninsula	Middle East	GenBank	Modern horse
AF132583	Middle East horse		Arabian Peninsula	Middle East	GenBank	Modern horse
AF132584	Middle East horse		Arabian Peninsula	Middle East	GenBank	Modern horse
AF132585	Middle East horse		Arabian Peninsula	Middle East	GenBank	Modern horse
AF132586	Middle East horse		Arabian Peninsula	Middle East	GenBank	Modern horse
AF132587	Middle East horse		Arabian Peninsula	Middle East	GenBank	Modern horse
AF132588	Middle East horse		Arabian Peninsula	Middle East	GenBank	Modern horse
AF132589	Middle East horse		Arabian Peninsula	Middle East	GenBank	Modern horse
AF132590	Middle East horse		Arabian Peninsula	Middle East	GenBank	Modern horse
AF132591	Middle East horse		Arabian Peninsula	Middle East	GenBank	Modern horse
AF132592	Middle East horse		Arabian Peninsula	Middle East	GenBank	Modern horse
AF132593	Middle East horse		Arabian Peninsula	Middle East	GenBank	Modern horse
AF132594	Middle East horse		Arabian Peninsula	Middle East	GenBank	Modern horse
AF465995	Middle East horse		Arabian Peninsula	Middle East	GenBank	Modern horse
AF465996	Middle East horse		Arabian Peninsula	Middle East	GenBank	Modern horse
AF465997	Middle East horse		Arabian Peninsula	Middle East	GenBank	Modern horse
AF465998	Middle East horse		Arabian Peninsula	Middle East	GenBank	Modern horse
AF465999	Middle East horse		Arabian Peninsula	Middle East	GenBank	Modern horse
AF466000	Middle East horse		Arabian Peninsula	Middle East	GenBank	Modern horse
AF466001	Middle East horse		Arabian Peninsula	Middle East	GenBank	Modern horse
AF466002	Middle East horse		Arabian Peninsula	Middle East	GenBank	Modern horse
AF466003	Middle East horse		Arabian Peninsula	Middle East	GenBank	Modern horse
AF466004	Middle East horse		Arabian Peninsula	Middle East	GenBank	Modern horse
AF466005	Middle East horse		Arabian Peninsula	Middle East	GenBank	Modern horse
AJ413608	Middle East horse		Arabian Peninsula	Middle East	GenBank	Modern horse
AJ413609	Middle East horse		Arabian Peninsula	Middle East	GenBank	Modern horse
AJ413610	Middle East horse		Arabian Peninsula	Middle East	GenBank	Modern horse
AJ413611	Middle East horse		Arabian Peninsula	Middle East	GenBank	Modern horse
AJ413612	Middle East horse		Arabian Peninsula	Middle East	GenBank	Modern horse
AJ413613	Middle East horse		Arabian Peninsula	Middle East	GenBank	Modern horse
AJ413614	Middle East horse		Arabian Peninsula	Middle East	GenBank	Modern horse
AJ413629	Middle East horse		Arabian Peninsula	Middle East	GenBank	Modern horse
AJ413630	Middle East horse		Arabian Peninsula	Middle East	GenBank	Modern horse
AJ413631	Middle East horse		Arabian Peninsula	Middle East	GenBank	Modern horse
AJ413632	Middle East horse		Arabian Peninsula	Middle East	GenBank	Modern horse
AJ413633	Middle East horse		Arabian Peninsula	Middle East	GenBank	Modern horse
AJ413634	Middle East horse		Arabian Peninsula	Middle East	GenBank	Modern horse
AJ413635	Middle East horse		Arabian Peninsula	Middle East	GenBank	Modern horse
AJ413636	Middle East horse		Arabian Peninsula	Middle East	GenBank	Modern horse
AJ413637	Middle East horse		Arabian Peninsula	Middle East	GenBank	Modern horse
AJ413638	Middle East horse		Arabian Peninsula	Middle East	GenBank	Modern horse
AJ413639	Middle East horse		Arabian Peninsula	Middle East	GenBank	Modern horse
AJ413640	Middle East horse		Arabian Peninsula	Middle East	GenBank	Modern horse
AJ413641	Middle East horse		Arabian Peninsula	Middle East	GenBank	Modern horse
AJ413642	Middle East horse		Arabian Peninsula	Middle East	GenBank	Modern horse
AJ413643	Middle East horse		Arabian Peninsula	Middle East	GenBank	Modern horse
AJ413644	Middle East horse		Arabian Peninsula	Middle East	GenBank	Modern horse
AJ413645	Middle East horse		Arabian Peninsula	Middle East	GenBank	Modern horse
AJ413646	Middle East horse		Arabian Peninsula	Middle East	GenBank	Modern horse
AJ413647	Middle East horse		Arabian Peninsula	Middle East	GenBank	Modern horse
AJ413648	Middle East horse		Arabian Peninsula	Middle East	GenBank	Modern horse
AJ413650	Middle East horse		Arabian Peninsula	Middle East	GenBank	Modern horse
AJ413651	Middle East horse		Arabian Peninsula	Middle East	GenBank	Modern horse
AJ413652	Middle East horse		Arabian Peninsula	Middle East	GenBank	Modern horse
AJ413653	Middle East horse		Arabian Peninsula	Middle East	GenBank	Modern horse
AJ413654	Middle East horse		Arabian Peninsula	Middle East	GenBank	Modern horse
AJ413655	Middle East horse		Arabian Peninsula	Middle East	GenBank	Modern horse
AJ413656	Middle East horse		Arabian Peninsula	Middle East	GenBank	Modern horse
AJ413657	Middle East horse		Arabian Peninsula	Middle East	GenBank	Modern horse
AJ413663	Middle East horse		Arabian Peninsula	Middle East	GenBank	Modern horse
AP013078	Middle East horse		Arabian Peninsula	Middle East	GenBank	Modern horse
AY246180	Middle East horse		Arabian Peninsula	Middle East	GenBank	Modern horse
AY246181	Middle East horse		Arabian Peninsula	Middle East	GenBank	Modern horse
AY246182	Middle East horse		Arabian Peninsula	Middle East	GenBank	Modern horse
AY246183	Middle East horse		Arabian Peninsula	Middle East	GenBank	Modern horse
AY246184	Middle East horse		Arabian Peninsula	Middle East	GenBank	Modern horse
AY246185	Middle East horse		Arabian Peninsula	Middle East	GenBank	Modern horse
HQ439447	Middle East horse		Arabian Peninsula	Middle East	GenBank	Modern horse
HQ439448	Middle East horse		Arabian Peninsula	Middle East	GenBank	Modern horse
HQ439449	Middle East horse		Arabian Peninsula	Middle East	GenBank	Modern horse
HQ439488	Middle East horse		Arabian Peninsula	Middle East	GenBank	Modern horse
JN398380	Middle East horse		Arabian Peninsula	Middle East	GenBank	Modern horse
JN398392	Middle East horse		Arabian Peninsula	Middle East	GenBank	Modern horse
JN398406	Middle East horse		Arabian Peninsula	Middle East	GenBank	Modern horse
JN398412	Middle East horse		Arabian Peninsula	Middle East	GenBank	Modern horse
JN398434	Middle East horse		Arabian Peninsula	Middle East	GenBank	Modern horse
JN398448	Middle East horse		Arabian Peninsula	Middle East	GenBank	Modern horse
KC840701	Middle East horse		Arabian Peninsula	Middle East	GenBank	Modern horse
KC840702	Middle East horse		Arabian Peninsula	Middle East	GenBank	Modern horse
KC840703	Middle East horse		Arabian Peninsula	Middle East	GenBank	Modern horse
KC840704	Middle East horse		Arabian Peninsula	Middle East	GenBank	Modern horse
KC840705	Middle East horse		Arabian Peninsula	Middle East	GenBank	Modern horse
KC840706	Middle East horse		Arabian Peninsula	Middle East	GenBank	Modern horse
KC840707	Middle East horse		Arabian Peninsula	Middle East	GenBank	Modern horse
KC840708	Middle East horse		Arabian Peninsula	Middle East	GenBank	Modern horse
KC840709	Middle East horse		Arabian Peninsula	Middle East	GenBank	Modern horse
KC840710	Middle East horse		Arabian Peninsula	Middle East	GenBank	Modern horse
KC840711	Middle East horse		Arabian Peninsula	Middle East	GenBank	Modern horse
KC840712	Middle East horse		Arabian Peninsula	Middle East	GenBank	Modern horse
KC840713	Middle East horse		Arabian Peninsula	Middle East	GenBank	Modern horse
KC840714	Middle East horse		Arabian Peninsula	Middle East	GenBank	Modern horse
KC840715	Middle East horse		Arabian Peninsula	Middle East	GenBank	Modern horse
KC840716	Middle East horse		Arabian Peninsula	Middle East	GenBank	Modern horse
KC840717	Middle East horse		Arabian Peninsula	Middle East	GenBank	Modern horse
KC840718	Middle East horse		Arabian Peninsula	Middle East	GenBank	Modern horse
KC840719	Middle East horse		Arabian Peninsula	Middle East	GenBank	Modern horse
KC840720	Middle East horse		Arabian Peninsula	Middle East	GenBank	Modern horse
KC840721	Middle East horse		Arabian Peninsula	Middle East	GenBank	Modern horse
KC840722	Middle East horse		Arabian Peninsula	Middle East	GenBank	Modern horse
KC840723	Middle East horse		Arabian Peninsula	Middle East	GenBank	Modern horse
KC840724	Middle East horse		Arabian Peninsula	Middle East	GenBank	Modern horse
KC840725	Middle East horse		Arabian Peninsula	Middle East	GenBank	Modern horse
KC840726	Middle East horse		Arabian Peninsula	Middle East	GenBank	Modern horse
KC840727	Middle East horse		Arabian Peninsula	Middle East	GenBank	Modern horse
KC840728	Middle East horse		Arabian Peninsula	Middle East	GenBank	Modern horse
KC840729	Middle East horse		Arabian Peninsula	Middle East	GenBank	Modern horse
KC840730	Middle East horse		Arabian Peninsula	Middle East	GenBank	Modern horse
KC840731	Middle East horse		Arabian Peninsula	Middle East	GenBank	Modern horse
KC840732	Middle East horse		Arabian Peninsula	Middle East	GenBank	Modern horse
KC840733	Middle East horse		Arabian Peninsula	Middle East	GenBank	Modern horse
KC840734	Middle East horse		Arabian Peninsula	Middle East	GenBank	Modern horse
KC840735	Middle East horse		Arabian Peninsula	Middle East	GenBank	Modern horse
KC840736	Middle East horse		Arabian Peninsula	Middle East	GenBank	Modern horse
KC840737	Middle East horse		Arabian Peninsula	Middle East	GenBank	Modern horse
KC840738	Middle East horse		Arabian Peninsula	Middle East	GenBank	Modern horse
KC840739	Middle East horse		Arabian Peninsula	Middle East	GenBank	Modern horse
KC840740	Middle East horse		Arabian Peninsula	Middle East	GenBank	Modern horse
KC840741	Middle East horse		Arabian Peninsula	Middle East	GenBank	Modern horse
KC840742	Middle East horse		Arabian Peninsula	Middle East	GenBank	Modern horse
KC840743	Middle East horse		Arabian Peninsula	Middle East	GenBank	Modern horse
KC840744	Middle East horse		Arabian Peninsula	Middle East	GenBank	Modern horse
KC840745	Middle East horse		Arabian Peninsula	Middle East	GenBank	Modern horse
KC840746	Middle East horse		Arabian Peninsula	Middle East	GenBank	Modern horse
KC840747	Middle East horse		Arabian Peninsula	Middle East	GenBank	Modern horse
KC840748	Middle East horse		Arabian Peninsula	Middle East	GenBank	Modern horse
KC840749	Middle East horse		Arabian Peninsula	Middle East	GenBank	Modern horse
KC840750	Middle East horse		Arabian Peninsula	Middle East	GenBank	Modern horse
KC840751	Middle East horse		Arabian Peninsula	Middle East	GenBank	Modern horse
KC840752	Middle East horse		Arabian Peninsula	Middle East	GenBank	Modern horse
KC840753	Middle East horse		Arabian Peninsula	Middle East	GenBank	Modern horse
KC840754	Middle East horse		Arabian Peninsula	Middle East	GenBank	Modern horse
KC840755	Middle East horse		Arabian Peninsula	Middle East	GenBank	Modern horse
KC840756	Middle East horse		Arabian Peninsula	Middle East	GenBank	Modern horse
KC840757	Middle East horse		Arabian Peninsula	Middle East	GenBank	Modern horse
KC840758	Middle East horse		Arabian Peninsula	Middle East	GenBank	Modern horse
KC840759	Middle East horse		Arabian Peninsula	Middle East	GenBank	Modern horse
KC840760	Middle East horse		Arabian Peninsula	Middle East	GenBank	Modern horse
KC840761	Middle East horse		Arabian Peninsula	Middle East	GenBank	Modern horse
KC840762	Middle East horse		Arabian Peninsula	Middle East	GenBank	Modern horse
KC840763	Middle East horse		Arabian Peninsula	Middle East	GenBank	Modern horse
KC840764	Middle East horse		Arabian Peninsula	Middle East	GenBank	Modern horse
KC840765	Middle East horse		Arabian Peninsula	Middle East	GenBank	Modern horse
KC840766	Middle East horse		Arabian Peninsula	Middle East	GenBank	Modern horse
KC840767	Middle East horse		Arabian Peninsula	Middle East	GenBank	Modern horse
KC840768	Middle East horse		Arabian Peninsula	Middle East	GenBank	Modern horse
KC840769	Middle East horse		Arabian Peninsula	Middle East	GenBank	Modern horse
KC840770	Middle East horse		Arabian Peninsula	Middle East	GenBank	Modern horse
KC840771	Middle East horse		Arabian Peninsula	Middle East	GenBank	Modern horse
KC840772	Middle East horse		Arabian Peninsula	Middle East	GenBank	Modern horse
KC840773	Middle East horse		Arabian Peninsula	Middle East	GenBank	Modern horse
KC840774	Middle East horse		Arabian Peninsula	Middle East	GenBank	Modern horse
KC840775	Middle East horse		Arabian Peninsula	Middle East	GenBank	Modern horse
KC840776	Middle East horse		Arabian Peninsula	Middle East	GenBank	Modern horse
KC840777	Middle East horse		Arabian Peninsula	Middle East	GenBank	Modern horse
KC840778	Middle East horse		Arabian Peninsula	Middle East	GenBank	Modern horse
KC840779	Middle East horse		Arabian Peninsula	Middle East	GenBank	Modern horse
KC840780	Middle East horse		Arabian Peninsula	Middle East	GenBank	Modern horse
KC840781	Middle East horse		Arabian Peninsula	Middle East	GenBank	Modern horse
KC840782	Middle East horse		Arabian Peninsula	Middle East	GenBank	Modern horse
KC840783	Middle East horse		Arabian Peninsula	Middle East	GenBank	Modern horse
KC840784	Middle East horse		Arabian Peninsula	Middle East	GenBank	Modern horse
KC840785	Middle East horse		Arabian Peninsula	Middle East	GenBank	Modern horse
KC840786	Middle East horse		Arabian Peninsula	Middle East	GenBank	Modern horse
KC840787	Middle East horse		Arabian Peninsula	Middle East	GenBank	Modern horse
KC840788	Middle East horse		Arabian Peninsula	Middle East	GenBank	Modern horse
KC840789	Middle East horse		Arabian Peninsula	Middle East	GenBank	Modern horse
KC840790	Middle East horse		Arabian Peninsula	Middle East	GenBank	Modern horse
KC840791	Middle East horse		Arabian Peninsula	Middle East	GenBank	Modern horse
KC840792	Middle East horse		Arabian Peninsula	Middle East	GenBank	Modern horse
KC840793	Middle East horse		Arabian Peninsula	Middle East	GenBank	Modern horse
KC840794	Middle East horse		Arabian Peninsula	Middle East	GenBank	Modern horse
KC840795	Middle East horse		Arabian Peninsula	Middle East	GenBank	Modern horse
KC840796	Middle East horse		Arabian Peninsula	Middle East	GenBank	Modern horse
KC840797	Middle East horse		Arabian Peninsula	Middle East	GenBank	Modern horse
KT724968	Middle East horse		Arabian Peninsula	Middle East	GenBank	Modern horse
KT757739	Middle East horse		Arabian Peninsula	Middle East	GenBank	Modern horse
AJ413724	Middle East horse		Caspian	Middle East	GenBank	Modern horse
AJ413725	Middle East horse		Caspian	Middle East	GenBank	Modern horse
AJ413726	Middle East horse		Caspian	Middle East	GenBank	Modern horse
AJ413727	Middle East horse		Caspian	Middle East	GenBank	Modern horse
AJ413728	Middle East horse		Caspian	Middle East	GenBank	Modern horse
AJ413729	Middle East horse		Caspian	Middle East	GenBank	Modern horse
AJ413730	Middle East horse		Caspian	Middle East	GenBank	Modern horse
AY246195	Middle East horse		Caspian	Middle East	GenBank	Modern horse
AY246196	Middle East horse		Caspian	Middle East	GenBank	Modern horse
AY246197	Middle East horse		Caspian	Middle East	GenBank	Modern horse
AY246198	Middle East horse		Caspian	Middle East	GenBank	Modern horse
AY246199	Middle East horse		Caspian	Middle East	GenBank	Modern horse
AY246200	Middle East horse		Caspian	Middle East	GenBank	Modern horse
HQ592820	Middle East horse		Caspian	Middle East	GenBank	Modern horse
HQ592821	Middle East horse		Caspian	Middle East	GenBank	Modern horse
HQ592823	Middle East horse		Caspian	Middle East	GenBank	Modern horse
HQ592824	Middle East horse		Caspian	Middle East	GenBank	Modern horse
HQ592825	Middle East horse		Caspian	Middle East	GenBank	Modern horse
HQ592826	Middle East horse		Caspian	Middle East	GenBank	Modern horse
HQ592827	Middle East horse		Caspian	Middle East	GenBank	Modern horse
HQ592934	Middle East horse		Caspian	Middle East	GenBank	Modern horse
HQ592935	Middle East horse		Caspian	Middle East	GenBank	Modern horse
HQ592936	Middle East horse		Caspian	Middle East	GenBank	Modern horse
JN398378	Middle East horse		Caspian	Middle East	GenBank	Modern horse
JN398416	Middle East horse		Caspian	Middle East	GenBank	Modern horse
JN398428	Middle East horse		Caspian	Middle East	GenBank	Modern horse
JN398436	Middle East horse		Caspian	Middle East	GenBank	Modern horse
JN398447	Middle East horse		Caspian	Middle East	GenBank	Modern horse
JN210968	Middle East horse		Iran	Middle East	GenBank	Modern horse
JN210969	Middle East horse		Iran	Middle East	GenBank	Modern horse
JN210970	Middle East horse		Iran	Middle East	GenBank	Modern horse
JN210971	Middle East horse		Iran	Middle East	GenBank	Modern horse
JN210972	Middle East horse		Iran	Middle East	GenBank	Modern horse
JN210973	Middle East horse		Iran	Middle East	GenBank	Modern horse
JN210974	Middle East horse		Iran	Middle East	GenBank	Modern horse
JN210975	Middle East horse		Iran	Middle East	GenBank	Modern horse
JN210976	Middle East horse		Iran	Middle East	GenBank	Modern horse
JN210977	Middle East horse		Iran	Middle East	GenBank	Modern horse
JN210978	Middle East horse		Iran	Middle East	GenBank	Modern horse
JN210979	Middle East horse		Iran	Middle East	GenBank	Modern horse
JN210980	Middle East horse		Iran	Middle East	GenBank	Modern horse
JN210981	Middle East horse		Iran	Middle East	GenBank	Modern horse
JN210982	Middle East horse		Iran	Middle East	GenBank	Modern horse
JN210983	Middle East horse		Iran	Middle East	GenBank	Modern horse
JN210984	Middle East horse		Iran	Middle East	GenBank	Modern horse
JN210985	Middle East horse		Iran	Middle East	GenBank	Modern horse
JN210986	Middle East horse		Iran	Middle East	GenBank	Modern horse
JN210987	Middle East horse		Iran	Middle East	GenBank	Modern horse
JN210988	Middle East horse		Iran	Middle East	GenBank	Modern horse
JN210989	Middle East horse		Iran	Middle East	GenBank	Modern horse
JN210990	Middle East horse		Iran	Middle East	GenBank	Modern horse
JN210991	Middle East horse		Iran	Middle East	GenBank	Modern horse
JN210992	Middle East horse		Iran	Middle East	GenBank	Modern horse
JN210993	Middle East horse		Iran	Middle East	GenBank	Modern horse
JN210994	Middle East horse		Iran	Middle East	GenBank	Modern horse
JN210995	Middle East horse		Iran	Middle East	GenBank	Modern horse
JN210996	Middle East horse		Iran	Middle East	GenBank	Modern horse
JN210997	Middle East horse		Iran	Middle East	GenBank	Modern horse
JN210998	Middle East horse		Iran	Middle East	GenBank	Modern horse
JN210999	Middle East horse		Iran	Middle East	GenBank	Modern horse
JN211000	Middle East horse		Iran	Middle East	GenBank	Modern horse
JN211001	Middle East horse		Iran	Middle East	GenBank	Modern horse
JN211002	Middle East horse		Iran	Middle East	GenBank	Modern horse
JN211003	Middle East horse		Iran	Middle East	GenBank	Modern horse
JN211004	Middle East horse		Iran	Middle East	GenBank	Modern horse
JN211005	Middle East horse		Iran	Middle East	GenBank	Modern horse
JN211006	Middle East horse		Iran	Middle East	GenBank	Modern horse
JN211007	Middle East horse		Iran	Middle East	GenBank	Modern horse
JN211008	Middle East horse		Iran	Middle East	GenBank	Modern horse
JN211009	Middle East horse		Iran	Middle East	GenBank	Modern horse
JN211010	Middle East horse		Iran	Middle East	GenBank	Modern horse
JN211011	Middle East horse		Iran	Middle East	GenBank	Modern horse
JN398383	Middle East horse		Iran	Middle East	GenBank	Modern horse
JN398395	Middle East horse		Iran	Middle East	GenBank	Modern horse
JN398405	Middle East horse		Iran	Middle East	GenBank	Modern horse
JN398414	Middle East horse		Iran	Middle East	GenBank	Modern horse
JN398415	Middle East horse		Iran	Middle East	GenBank	Modern horse
JN398419	Middle East horse		Iran	Middle East	GenBank	Modern horse
JN398423	Middle East horse		Iran	Middle East	GenBank	Modern horse
JN398433	Middle East horse		Iran	Middle East	GenBank	Modern horse
JN398444	Middle East horse		Iran	Middle East	GenBank	Modern horse
JN398445	Middle East horse		Iran	Middle East	GenBank	Modern horse
JN398446	Middle East horse		Iran	Middle East	GenBank	Modern horse
JN398451	Middle East horse		Iran	Middle East	GenBank	Modern horse
JN398455	Middle East horse		Iran	Middle East	GenBank	Modern horse
JN398457	Middle East horse		Iran	Middle East	GenBank	Modern horse
JN398384	Middle East horse		Syria	Middle East	GenBank	Modern horse
JN398389	Middle East horse		Syria	Middle East	GenBank	Modern horse
JN398391	Middle East horse		Syria	Middle East	GenBank	Modern horse
JN398394	Middle East horse		Syria	Middle East	GenBank	Modern horse
JN398408	Middle East horse		Syria	Middle East	GenBank	Modern horse
AF481232	Middle East horse		Anatolian,Turkey	Middle East	GenBank	Modern horse
AF481233	Middle East horse		Anatolian,Turkey	Middle East	GenBank	Modern horse
AF481234	Middle East horse		Anatolian,Turkey	Middle East	GenBank	Modern horse
AF481235	Middle East horse		Anatolian,Turkey	Middle East	GenBank	Modern horse
AF481236	Middle East horse		Anatolian,Turkey	Middle East	GenBank	Modern horse
AF481237	Middle East horse		Anatolian,Turkey	Middle East	GenBank	Modern horse
AF481238	Middle East horse		Anatolian,Turkey	Middle East	GenBank	Modern horse
AF481239	Middle East horse		Anatolian,Turkey	Middle East	GenBank	Modern horse
AF481240	Middle East horse		Anatolian,Turkey	Middle East	GenBank	Modern horse
AF481241	Middle East horse		Anatolian,Turkey	Middle East	GenBank	Modern horse
AF481242	Middle East horse		Anatolian,Turkey	Middle East	GenBank	Modern horse
AF481243	Middle East horse		Anatolian,Turkey	Middle East	GenBank	Modern horse
AF481244	Middle East horse		Anatolian,Turkey	Middle East	GenBank	Modern horse
AF481245	Middle East horse		Anatolian,Turkey	Middle East	GenBank	Modern horse
AF481246	Middle East horse		Anatolian,Turkey	Middle East	GenBank	Modern horse
AF481259	Middle East horse		Cukorova,Turkey	Middle East	GenBank	Modern horse
AF481260	Middle East horse		Cukorova,Turkey	Middle East	GenBank	Modern horse
AF481261	Middle East horse		Cukorova,Turkey	Middle East	GenBank	Modern horse
AF481262	Middle East horse		Cukorova,Turkey	Middle East	GenBank	Modern horse
AF481263	Middle East horse		Cukorova,Turkey	Middle East	GenBank	Modern horse
AF481264	Middle East horse		Cukorova,Turkey	Middle East	GenBank	Modern horse
AF481265	Middle East horse		Cukorova,Turkey	Middle East	GenBank	Modern horse
AF481266	Middle East horse		Cukorova,Turkey	Middle East	GenBank	Modern horse
AF481267	Middle East horse		Cukorova,Turkey	Middle East	GenBank	Modern horse
AF481268	Middle East horse		Cukorova,Turkey	Middle East	GenBank	Modern horse
AF481269	Middle East horse		Cukorova,Turkey	Middle East	GenBank	Modern horse
AF481270	Middle East horse		Cukorova,Turkey	Middle East	GenBank	Modern horse
AF014405	Korea horse		Cheju,Korea	Korea	GenBank	Modern horse
AF014406	Korea horse		Cheju,Korea	Korea	GenBank	Modern horse
AF014407	Korea horse		Cheju,Korea	Korea	GenBank	Modern horse
AF014408	Korea horse		Cheju,Korea	Korea	GenBank	Modern horse
AF014410	Korea horse		Cheju,Korea	Korea	GenBank	Modern horse
AF014411	Korea horse		Cheju,Korea	Korea	GenBank	Modern horse
AF014412	Korea horse		Cheju,Korea	Korea	GenBank	Modern horse
AF354425	Korea horse		Cheju,Korea	Korea	GenBank	Modern horse
AF354426	Korea horse		Cheju,Korea	Korea	GenBank	Modern horse
AF354427	Korea horse		Cheju,Korea	Korea	GenBank	Modern horse
AF354428	Korea horse		Cheju,Korea	Korea	GenBank	Modern horse
AF354429	Korea horse		Cheju,Korea	Korea	GenBank	Modern horse
AF354430	Korea horse		Cheju,Korea	Korea	GenBank	Modern horse
AF354431	Korea horse		Cheju,Korea	Korea	GenBank	Modern horse
AF354432	Korea horse		Cheju,Korea	Korea	GenBank	Modern horse
AF354433	Korea horse		Cheju,Korea	Korea	GenBank	Modern horse
AF354434	Korea horse		Cheju,Korea	Korea	GenBank	Modern horse
AF354435	Korea horse		Cheju,Korea	Korea	GenBank	Modern horse
AF354436	Korea horse		Cheju,Korea	Korea	GenBank	Modern horse
AF354437	Korea horse		Cheju,Korea	Korea	GenBank	Modern horse
AF354438	Korea horse		Cheju,Korea	Korea	GenBank	Modern horse
AF354439	Korea horse		Cheju,Korea	Korea	GenBank	Modern horse
AF354440	Korea horse		Cheju,Korea	Korea	GenBank	Modern horse
AF354441	Korea horse		Cheju,Korea	Korea	GenBank	Modern horse
AY049718	Korea horse		Cheju,Korea	Korea	GenBank	Modern horse
AY049719	Korea horse		Cheju,Korea	Korea	GenBank	Modern horse
AY049720	Korea horse		Cheju,Korea	Korea	GenBank	Modern horse
AY246201	Korea horse		Cheju,Korea	Korea	GenBank	Modern horse
AY246202	Korea horse		Cheju,Korea	Korea	GenBank	Modern horse
AY246203	Korea horse		Cheju,Korea	Korea	GenBank	Modern horse
AY246204	Korea horse		Cheju,Korea	Korea	GenBank	Modern horse
AY246205	Korea horse		Cheju,Korea	Korea	GenBank	Modern horse
AY246206	Korea horse		Cheju,Korea	Korea	GenBank	Modern horse
AY246207	Korea horse		Cheju,Korea	Korea	GenBank	Modern horse
AY246208	Korea horse		Cheju,Korea	Korea	GenBank	Modern horse
KF038159	Korea horse		Cheju,Korea	Korea	GenBank	Modern horse
KF038160	Korea horse		Cheju,Korea	Korea	GenBank	Modern horse
KF038161	Korea horse		Cheju,Korea	Korea	GenBank	Modern horse
KF038162	Korea horse		Cheju,Korea	Korea	GenBank	Modern horse
KF038163	Korea horse		Cheju,Korea	Korea	GenBank	Modern horse
KF038164	Korea horse		Cheju,Korea	Korea	GenBank	Modern horse
AB329588	Japan horse		Japan	Japan	GenBank	Modern horse
AB329589	Japan horse		Japan	Japan	GenBank	Modern horse
AB329591	Japan horse		Japan	Japan	GenBank	Modern horse
AB329596	Japan horse		Japan	Japan	GenBank	Modern horse
AB329598	Japan horse		Japan	Japan	GenBank	Modern horse
AB329600	Japan horse		Japan	Japan	GenBank	Modern horse
AB329609	Japan horse		Japan	Japan	GenBank	Modern horse
AB329614	Japan horse		Japan	Japan	GenBank	Modern horse
AB329620	Japan horse		Japan	Japan	GenBank	Modern horse
AB329624	Japan horse		Japan	Japan	GenBank	Modern horse
AB329626	Japan horse		Japan	Japan	GenBank	Modern horse
AB329627	Japan horse		Japan	Japan	GenBank	Modern horse
AB859014	Japan horse		Japan	Japan	GenBank	Modern horse
AF169009	Japan horse		Japan	Japan	GenBank	Modern horse
AF169010	Japan horse		Japan	Japan	GenBank	Modern horse
AP013081	Japan horse		Japan	Japan	GenBank	Modern horse
AP013082	Japan horse		Japan	Japan	GenBank	Modern horse
AP013083	Japan horse		Japan	Japan	GenBank	Modern horse
AP013084	Japan horse		Japan	Japan	GenBank	Modern horse
AP013085	Japan horse		Japan	Japan	GenBank	Modern horse
AP013086	Japan horse		Japan	Japan	GenBank	Modern horse
AP013102	Japan horse		Japan	Japan	GenBank	Modern horse
HE580440	India horse		Kathiawari,India	India	GenBank	Modern horse
HE580451	India horse		Kathiawari,India	India	GenBank	Modern horse
JN628866	India horse		Manipuri,India	India	GenBank	Modern horse
JN628867	India horse		Manipuri,India	India	GenBank	Modern horse
JN628868	India horse		Manipuri,India	India	GenBank	Modern horse
JN628869	India horse		Manipuri,India	India	GenBank	Modern horse
JN628870	India horse		Manipuri,India	India	GenBank	Modern horse
JN628871	India horse		Manipuri,India	India	GenBank	Modern horse
JN628872	India horse		Manipuri,India	India	GenBank	Modern horse
JN628873	India horse		Manipuri,India	India	GenBank	Modern horse
JN628874	India horse		Manipuri,India	India	GenBank	Modern horse
JN628875	India horse		Manipuri,India	India	GenBank	Modern horse
JN628876	India horse		Manipuri,India	India	GenBank	Modern horse
EU433840	India horse		India	India	GenBank	Modern horse
KT211052	Unamed Chinese horse		China	China	GenBank	Modern horse
KT211053	Unamed Chinese horse		China	China	GenBank	Modern horse
KT211054	Unamed Chinese horse		China	China	GenBank	Modern horse
KT211055	Unamed Chinese horse		China	China	GenBank	Modern horse
KT211056	Unamed Chinese horse		China	China	GenBank	Modern horse
KT211057	Unamed Chinese horse		China	China	GenBank	Modern horse
KT211058	Unamed Chinese horse		China	China	GenBank	Modern horse
KT211059	Unamed Chinese horse		China	China	GenBank	Modern horse
KT211060	Unamed Chinese horse		China	China	GenBank	Modern horse
KT211061	Unamed Chinese horse		China	China	GenBank	Modern horse
KT211062	Unamed Chinese horse		China	China	GenBank	Modern horse
KT211063	Unamed Chinese horse		China	China	GenBank	Modern horse
KT211064	Unamed Chinese horse		China	China	GenBank	Modern horse
KT211065	Unamed Chinese horse		China	China	GenBank	Modern horse
KT211066	Unamed Chinese horse		China	China	GenBank	Modern horse
KT211067	Unamed Chinese horse		China	China	GenBank	Modern horse
KT211068	Unamed Chinese horse		China	China	GenBank	Modern horse
KT211069	Unamed Chinese horse		China	China	GenBank	Modern horse
KT211070	Unamed Chinese horse		China	China	GenBank	Modern horse
KT211071	Unamed Chinese horse		China	China	GenBank	Modern horse
KT211072	Unamed Chinese horse		China	China	GenBank	Modern horse
KT211073	Unamed Chinese horse		China	China	GenBank	Modern horse
KT211074	Unamed Chinese horse		China	China	GenBank	Modern horse
KT211075	Unamed Chinese horse		China	China	GenBank	Modern horse
KT211076	Unamed Chinese horse		China	China	GenBank	Modern horse
KT211077	Unamed Chinese horse		China	China	GenBank	Modern horse
KT211078	Unamed Chinese horse		China	China	GenBank	Modern horse
KT211079	Unamed Chinese horse		China	China	GenBank	Modern horse
KT211080	Unamed Chinese horse		China	China	GenBank	Modern horse
KT211081	Unamed Chinese horse		China	China	GenBank	Modern horse
KT211082	Unamed Chinese horse		China	China	GenBank	Modern horse
KT211083	Unamed Chinese horse		China	China	GenBank	Modern horse
KT211084	Unamed Chinese horse		China	China	GenBank	Modern horse
KT211085	Unamed Chinese horse		China	China	GenBank	Modern horse
KT211086	Unamed Chinese horse		China	China	GenBank	Modern horse
KT211087	Unamed Chinese horse		China	China	GenBank	Modern horse
KT211088	Unamed Chinese horse		China	China	GenBank	Modern horse
KT211089	Unamed Chinese horse		China	China	GenBank	Modern horse
KT211090	Unamed Chinese horse		China	China	GenBank	Modern horse
KT211091	Unamed Chinese horse		China	China	GenBank	Modern horse
KT211092	Unamed Chinese horse		China	China	GenBank	Modern horse
KT211093	Unamed Chinese horse		China	China	GenBank	Modern horse
KT211094	Unamed Chinese horse		China	China	GenBank	Modern horse
KT211095	Unamed Chinese horse		China	China	GenBank	Modern horse
KT211096	Unamed Chinese horse		China	China	GenBank	Modern horse
KT211097	Unamed Chinese horse		China	China	GenBank	Modern horse
KT211098	Unamed Chinese horse		China	China	GenBank	Modern horse
KT211099	Unamed Chinese horse		China	China	GenBank	Modern horse
KT211100	Unamed Chinese horse		China	China	GenBank	Modern horse
KT211101	Unamed Chinese horse		China	China	GenBank	Modern horse
KT211102	Unamed Chinese horse		China	China	GenBank	Modern horse
KT211103	Unamed Chinese horse		China	China	GenBank	Modern horse
KT211104	Unamed Chinese horse		China	China	GenBank	Modern horse
KT211105	Unamed Chinese horse		China	China	GenBank	Modern horse
KT211106	Unamed Chinese horse		China	China	GenBank	Modern horse
KT211107	Unamed Chinese horse		China	China	GenBank	Modern horse
KT211108	Unamed Chinese horse		China	China	GenBank	Modern horse
KT211109	Unamed Chinese horse		China	China	GenBank	Modern horse
KT211110	Unamed Chinese horse		China	China	GenBank	Modern horse
KT211111	Unamed Chinese horse		China	China	GenBank	Modern horse
KT211112	Unamed Chinese horse		China	China	GenBank	Modern horse
KT211113	Unamed Chinese horse		China	China	GenBank	Modern horse
KT211114	Unamed Chinese horse		China	China	GenBank	Modern horse
KT211115	Unamed Chinese horse		China	China	GenBank	Modern horse
KT211116	Unamed Chinese horse		China	China	GenBank	Modern horse
KT211117	Unamed Chinese horse		China	China	GenBank	Modern horse
KT211118	Unamed Chinese horse		China	China	GenBank	Modern horse
KT211119	Unamed Chinese horse		China	China	GenBank	Modern horse
KT211120	Unamed Chinese horse		China	China	GenBank	Modern horse
KT211121	Unamed Chinese horse		China	China	GenBank	Modern horse
KT211122	Unamed Chinese horse		China	China	GenBank	Modern horse
KT211123	Unamed Chinese horse		China	China	GenBank	Modern horse
KT211124	Unamed Chinese horse		China	China	GenBank	Modern horse
KT211125	Unamed Chinese horse		China	China	GenBank	Modern horse
KT211126	Unamed Chinese horse		China	China	GenBank	Modern horse
KT211127	Unamed Chinese horse		China	China	GenBank	Modern horse
KT211128	Unamed Chinese horse		China	China	GenBank	Modern horse
KT211129	Unamed Chinese horse		China	China	GenBank	Modern horse
KT211130	Unamed Chinese horse		China	China	GenBank	Modern horse
KT211131	Unamed Chinese horse		China	China	GenBank	Modern horse
KT211132	Unamed Chinese horse		China	China	GenBank	Modern horse
KT211133	Unamed Chinese horse		China	China	GenBank	Modern horse
KT211134	Unamed Chinese horse		China	China	GenBank	Modern horse
KT211135	Unamed Chinese horse		China	China	GenBank	Modern horse
KT211136	Unamed Chinese horse		China	China	GenBank	Modern horse
KT211137	Unamed Chinese horse		China	China	GenBank	Modern horse
KT211138	Unamed Chinese horse		China	China	GenBank	Modern horse
KT211139	Unamed Chinese horse		China	China	GenBank	Modern horse
KT211140	Unamed Chinese horse		China	China	GenBank	Modern horse
KT211141	Unamed Chinese horse		China	China	GenBank	Modern horse
KT211142	Unamed Chinese horse		China	China	GenBank	Modern horse
KT211143	Unamed Chinese horse		China	China	GenBank	Modern horse
KT211144	Unamed Chinese horse		China	China	GenBank	Modern horse
KT211145	Unamed Chinese horse		China	China	GenBank	Modern horse
KT211146	Unamed Chinese horse		China	China	GenBank	Modern horse
KT211147	Unamed Chinese horse		China	China	GenBank	Modern horse
KT211148	Unamed Chinese horse		China	China	GenBank	Modern horse
KT211149	Unamed Chinese horse		China	China	GenBank	Modern horse
KT211150	Unamed Chinese horse		China	China	GenBank	Modern horse
KT211151	Unamed Chinese horse		China	China	GenBank	Modern horse
KT211152	Unamed Chinese horse		China	China	GenBank	Modern horse
KT211153	Unamed Chinese horse		China	China	GenBank	Modern horse
KT211154	Unamed Chinese horse		China	China	GenBank	Modern horse
KT211155	Unamed Chinese horse		China	China	GenBank	Modern horse
KT211156	Unamed Chinese horse		China	China	GenBank	Modern horse
KT211157	Unamed Chinese horse		China	China	GenBank	Modern horse
KT211158	Unamed Chinese horse		China	China	GenBank	Modern horse
KT211159	Unamed Chinese horse		China	China	GenBank	Modern horse
KT211160	Unamed Chinese horse		China	China	GenBank	Modern horse
KT211161	Unamed Chinese horse		China	China	GenBank	Modern horse
KT211162	Unamed Chinese horse		China	China	GenBank	Modern horse
KT211163	Unamed Chinese horse		China	China	GenBank	Modern horse
KT211164	Unamed Chinese horse		China	China	GenBank	Modern horse
KT211165	Unamed Chinese horse		China	China	GenBank	Modern horse
KT211166	Unamed Chinese horse		China	China	GenBank	Modern horse
KT211167	Unamed Chinese horse		China	China	GenBank	Modern horse
KT211168	Unamed Chinese horse		China	China	GenBank	Modern horse
KT211169	Unamed Chinese horse		China	China	GenBank	Modern horse
KT211170	Unamed Chinese horse		China	China	GenBank	Modern horse
KT211171	Unamed Chinese horse		China	China	GenBank	Modern horse
KT211172	Unamed Chinese horse		China	China	GenBank	Modern horse
KT211173	Unamed Chinese horse		China	China	GenBank	Modern horse
KT211174	Unamed Chinese horse		China	China	GenBank	Modern horse
KT211175	Unamed Chinese horse		China	China	GenBank	Modern horse
KT211176	Unamed Chinese horse		China	China	GenBank	Modern horse
KT211177	Unamed Chinese horse		China	China	GenBank	Modern horse
KT211178	Unamed Chinese horse		China	China	GenBank	Modern horse
KT211179	Unamed Chinese horse		China	China	GenBank	Modern horse
KT211180	Unamed Chinese horse		China	China	GenBank	Modern horse
KT211181	Unamed Chinese horse		China	China	GenBank	Modern horse
KT211182	Unamed Chinese horse		China	China	GenBank	Modern horse
KT211183	Unamed Chinese horse		China	China	GenBank	Modern horse
KT211184	Unamed Chinese horse		China	China	GenBank	Modern horse
KT211185	Unamed Chinese horse		China	China	GenBank	Modern horse
KT211186	Unamed Chinese horse		China	China	GenBank	Modern horse
KT211187	Unamed Chinese horse		China	China	GenBank	Modern horse
KT211188	Unamed Chinese horse		China	China	GenBank	Modern horse
KT211189	Unamed Chinese horse		China	China	GenBank	Modern horse
KT211190	Unamed Chinese horse		China	China	GenBank	Modern horse
KT211191	Unamed Chinese horse		China	China	GenBank	Modern horse
KT211192	Unamed Chinese horse		China	China	GenBank	Modern horse
KT211193	Unamed Chinese horse		China	China	GenBank	Modern horse
KT211194	Unamed Chinese horse		China	China	GenBank	Modern horse
KT211195	Unamed Chinese horse		China	China	GenBank	Modern horse
KT211196	Unamed Chinese horse		China	China	GenBank	Modern horse
KT211197	Unamed Chinese horse		China	China	GenBank	Modern horse
KT211198	Unamed Chinese horse		China	China	GenBank	Modern horse
KT211199	Unamed Chinese horse		China	China	GenBank	Modern horse
KT211200	Unamed Chinese horse		China	China	GenBank	Modern horse
KT211201	Unamed Chinese horse		China	China	GenBank	Modern horse
KT211202	Unamed Chinese horse		China	China	GenBank	Modern horse
KT211203	Unamed Chinese horse		China	China	GenBank	Modern horse
KT211204	Unamed Chinese horse		China	China	GenBank	Modern horse
KT211205	Unamed Chinese horse		China	China	GenBank	Modern horse
KT211206	Unamed Chinese horse		China	China	GenBank	Modern horse
KT211207	Unamed Chinese horse		China	China	GenBank	Modern horse
KT211208	Unamed Chinese horse		China	China	GenBank	Modern horse
KT211209	Unamed Chinese horse		China	China	GenBank	Modern horse
KT211210	Unamed Chinese horse		China	China	GenBank	Modern horse
KT211211	Unamed Chinese horse		China	China	GenBank	Modern horse
KT211212	Unamed Chinese horse		China	China	GenBank	Modern horse
KT211213	Unamed Chinese horse		China	China	GenBank	Modern horse
KT211214	Unamed Chinese horse		China	China	GenBank	Modern horse
KT211215	Unamed Chinese horse		China	China	GenBank	Modern horse
KT211216	Unamed Chinese horse		China	China	GenBank	Modern horse
KT211217	Unamed Chinese horse		China	China	GenBank	Modern horse
KT211218	Unamed Chinese horse		China	China	GenBank	Modern horse
KT211219	Unamed Chinese horse		China	China	GenBank	Modern horse
KT211220	Unamed Chinese horse		China	China	GenBank	Modern horse
AF014409	Przewalskii				GenBank	Modern horse
AF072994	Przewalskii				GenBank	Modern horse
AF072995	Przewalskii				GenBank	Modern horse
AF326635	Przewalskii				GenBank	Modern horse
AP013094	Przewalskii				GenBank	Modern horse
AP013095	Przewalskii				GenBank	Modern horse
HQ439484	Przewalskii				GenBank	Modern horse
JN398402	Przewalskii				GenBank	Modern horse
JN398403	Przewalskii				GenBank	Modern horse
KC143355	Przewalskii				GenBank	Modern horse
KT368742	Przewalskii				GenBank	Modern horse
KT368743	Przewalskii				GenBank	Modern horse
KT368744	Przewalskii				GenBank	Modern horse
KT368745	Przewalskii				GenBank	Modern horse
KT368746	Przewalskii				GenBank	Modern horse
KT368747	Przewalskii				GenBank	Modern horse
KT368748	Przewalskii				GenBank	Modern horse
KT368749	Przewalskii				GenBank	Modern horse
KT368750	Przewalskii				GenBank	Modern horse
KT368751	Przewalskii				GenBank	Modern horse
KT368752	Przewalskii				GenBank	Modern horse
KT368753	Przewalskii				GenBank	Modern horse
KT368754	Przewalskii				GenBank	Modern horse
KT368755	Przewalskii				GenBank	Modern horse
KT368756	Przewalskii				GenBank	Modern horse
KT368757	Przewalskii				GenBank	Modern horse
KT368758	Przewalskii				GenBank	Modern horse
KT757761	Przewalskii				GenBank	Modern horse
FJ204330	Central Asia horse	Central Asia	tuva	Central Asia	GenBank	Ancient horse	610 BC
FJ204331	Central Asia horse	Central Asia	tuva	Central Asia	GenBank	Ancient horse	610 BC
FJ204332	Central Asia horse	Central Asia	tuva	Central Asia	GenBank	Ancient horse	610 BC
FJ204333	Central Asia horse	Central Asia	tuva	Central Asia	GenBank	Ancient horse	610 BC
FJ204334	Central Asia horse	Central Asia	tuva	Central Asia	GenBank	Ancient horse	610 BC
FJ204335	Central Asia horse	Central Asia	tuva	Central Asia	GenBank	Ancient horse	610 BC
FJ204336	Central Asia horse	Central Asia	tuva	Central Asia	GenBank	Ancient horse	610 BC
FJ204337	Central Asia horse	Central Asia	tuva	Central Asia	GenBank	Ancient horse	610 BC
FJ204339	Central Asia horse	Central Asia	tuva	Central Asia	GenBank	Ancient horse	610 BC
FJ204340	Central Asia horse	Central Asia	tuva	Central Asia	GenBank	Ancient horse	610 BC
FJ204341	Central Asia horse	Central Asia	tuva	Central Asia	GenBank	Ancient horse	610 BC
FJ204342	Central Asia horse	Central Asia	tuva	Central Asia	GenBank	Ancient horse	610 BC
FJ204343	Central Asia horse	Central Asia	tuva	Central Asia	GenBank	Ancient horse	610 BC
AJ876883	Central Asia horse	Central Asia	Berel,Kazakhstan	Central Asia	GenBank	Ancient horse	300BC
AJ876884	Central Asia horse	Central Asia	Berel,Kazakhstan	Central Asia	GenBank	Ancient horse	300BC
AJ876885	Central Asia horse	Central Asia	Berel,Kazakhstan	Central Asia	GenBank	Ancient horse	300BC
AJ876886	Central Asia horse	Central Asia	Berel,Kazakhstan	Central Asia	GenBank	Ancient horse	300BC
AJ876887	Central Asia horse	Central Asia	Berel,Kazakhstan	Central Asia	GenBank	Ancient horse	300BC
AJ876888	Central Asia horse	Central Asia	Berel,Kazakhstan	Central Asia	GenBank	Ancient horse	300BC
AJ876889	Central Asia horse	Central Asia	Berel,Kazakhstan	Central Asia	GenBank	Ancient horse	300BC
AJ876890	Central Asia horse	Central Asia	Berel,Kazakhstan	Central Asia	GenBank	Ancient horse	300BC
AJ876891	Central Asia horse	Central Asia	Berel,Kazakhstan	Central Asia	GenBank	Ancient horse	300BC
AJ876892	Central Asia horse	Central Asia	Berel,Kazakhstan	Central Asia	GenBank	Ancient horse	300BC
DQ007573	Northern Asia horse		Siberia,Russia	Northern Asia	GenBank	Ancient horse	200BC
DQ007574	Northern Asia horse		Siberia,Russia	Northern Asia	GenBank	Ancient horse	18000 BC
DQ007575	Northern Asia horse		Siberia,Russia	Northern Asia	GenBank	Ancient horse	18000 BC
DQ007576	Northern Asia horse		Siberia,Russia	Northern Asia	GenBank	Ancient horse	18000 BC
DQ007577	Northern Asia horse		Siberia,Russia	Northern Asia	GenBank	Ancient horse	18000 BC
DQ007578	Northern Asia horse		Siberia,Russia	Northern Asia	GenBank	Ancient horse	18000 BC
DQ007579	Northern Asia horse		Siberia,Russia	Northern Asia	GenBank	Ancient horse	18000 BC
DQ007580	Northern Asia horse		Siberia,Russia	Northern Asia	GenBank	Ancient horse	18000 BC
DQ007582	Northern Asia horse		Siberia,Russia	Northern Asia	GenBank	Ancient horse	18000 BC
FJ204314	Northern Asia horse		Siberia,Russia	Northern Asia	GenBank	Ancient horse	2250 BC
FJ204315	Northern Asia horse		Siberia,Russia	Northern Asia	GenBank	Ancient horse	2250 BC
FJ204316	Northern Asia horse		Siberia,Russia	Northern Asia	GenBank	Ancient horse	2250 BC
FJ204317	Northern Asia horse		Siberia,Russia	Northern Asia	GenBank	Ancient horse	2250 BC
FJ204318	Northern Asia horse		Siberia,Russia	Northern Asia	GenBank	Ancient horse	2250 BC
FJ204319	Northern Asia horse		Siberia,Russia	Northern Asia	GenBank	Ancient horse	3000 BC
FJ204320	Northern Asia horse		Siberia,Russia	Northern Asia	GenBank	Ancient horse	2000 BC
FJ204321	Northern Asia horse		Siberia,Russia	Northern Asia	GenBank	Ancient horse	2000 BC
FJ204322	Northern Asia horse		Siberia,Russia	Northern Asia	GenBank	Ancient horse	2000 BC
FJ204323	Northern Asia horse		Siberia,Russia	Northern Asia	GenBank	Ancient horse	2000 BC
[truncated: 52 more rows]
