# Supplementary material for: Haplotype diversity in mitochondrial DNA reveals the multiple origins of Tibetan horse
Source: PLoS One. 2018 Jul 27;13(7):e0201564. doi: 10.1371/journal.pone.0201564 (PMC6063445; doi:10.1371/journal.pone.0201564)
Supplement: S2 Table — (XLSX) [file pone.0201564.s003.xlsx]

## Sheet: Sheet1
Table S2 haplotypes distribution in 272 Tibetan horses based on 421bp (15436~15856)
			1	1	1	1	1	1	1	1	1	1	1	1	1	1	1	1	1	1	1	1	1	1	1	1	1	1	1	1	1	1	1	1	1	1	1	1	1	1	1	1	1	1	1	1	1	1	1
			5	5	5	5	5	5	5	5	5	5	5	5	5	5	5	5	5	5	5	5	5	5	5	5	5	5	5	5	5	5	5	5	5	5	5	5	5	5	5	5	5	5	5	5	5	5	5
			4	4	4	4	4	5	5	5	5	5	5	5	5	5	5	5	5	5	6	6	6	6	6	6	6	6	6	6	6	6	6	6	7	7	7	7	7	7	7	7	7	7	7	7	7	8	8
			4	9	9	9	9	2	2	2	3	3	4	4	4	8	8	9	9	9	0	0	0	0	0	1	3	4	5	5	6	6	7	9	0	0	1	2	2	2	3	4	4	7	7	7	8	0	0
Lineage			4	0	4	5	6	0	1	6	4	8	0	2	4	5	8	5	6	7	0	1	2	3	4	7	5	9	0	9	6	7	1	4	3	9	8	0	6	8	7	0	7	0	1	7	5	5	6
A5	Outgroup	Hap_1	G	C	T	T	A	A	G	T	C	A	A	C	T	G	G	A	A	A	G	T	C	T	G	T	C	A	A	T	G	A	T	C	T	C	C	G	G	T	T	A	A	C	C	A	C	T	C
F1	1	Hap_13	.	.	.	C	.	.	.	.	.	.	.	.	.	.	.	.	.	G	.	.	T	.	.	.	.	.	.	.	.	G	.	.	C	.	.	A	.	.	.	.	.	.	T	G	.	.	.
F1	1	Hap_83	.	.	.	C	.	.	.	.	.	.	.	.	.	.	.	.	.	.	.	.	T	.	A	.	.	.	.	.	.	G	.	.	C	.	.	A	.	.	.	.	.	.	T	G	.	.	.
F1	2	Hap_87	.	.	.	C	.	.	.	.	.	.	.	.	.	.	.	.	.	G	.	.	T	.	.	.	.	.	.	.	.	G	.	.	C	.	.	A	.	.	.	.	.	.	T	G	.	.	.
F2	1	Hap_77	.	.	.	C	.	.	.	.	.	.	.	.	.	.	.	.	.	.	.	.	T	.	A	.	.	.	G	.	.	.	.	.	C	.	.	A	A	.	.	G	.	.	T	G	.	.	.
F2	4	Hap_41	.	.	.	C	.	.	.	.	.	.	.	.	.	.	.	.	.	.	.	.	T	.	A	.	.	.	.	C	.	.	.	.	C	.	.	A	A	.	.	G	.	.	T	G	.	.	.
F2	1	Hap_90	.	.	.	C	.	.	.	.	.	.	.	.	.	.	.	.	.	.	.	.	T	.	A	.	.	.	.	.	.	.	.	.	C	.	.	A	A	.	.	G	.	.	T	G	.	.	.
F3	9	Hap_5	.	.	.	C	.	.	.	.	.	.	.	.	.	.	.	.	.	G	.	.	T	.	A	.	.	.	.	.	.	.	.	.	C	.	.	A	.	.	.	G	.	.	T	G	.	.	.
F3	3	Hap_45	.	.	.	C	.	.	.	.	.	.	.	.	.	.	.	.	.	.	.	.	T	.	A	.	.	.	.	.	.	.	.	.	C	.	.	A	.	.	.	G	.	.	T	G	.	.	.
F3	1	Hap_67	.	.	.	C	.	.	.	.	.	.	.	.	.	.	.	G	.	.	.	.	T	.	A	.	.	.	.	.	.	.	.	.	C	.	.	A	.	.	.	G	.	.	T	G	.	.	.
F3	2	Hap_72	.	.	.	C	.	.	.	.	.	.	.	.	.	.	.	.	.	G	.	.	T	.	A	.	.	.	.	.	.	.	.	.	C	.	.	A	.	.	.	G	.	.	T	G	.	.	.
F3	2	Hap_81	.	.	.	C	.	.	.	.	.	.	.	.	.	.	.	.	.	.	A	.	T	.	A	.	.	.	.	.	.	.	.	.	C	.	.	A	.	.	.	G	.	.	T	G	.	.	.
K	24	Hap_2	.	.	.	C	.	.	.	.	.	.	.	.	.	.	.	.	.	.	.	.	T	.	.	.	.	.	G	.	.	.	.	.	.	.	.	A	.	C	.	.	.	.	.	.	.	.	.
K	5	Hap_18	.	.	.	C	.	.	.	.	.	.	.	.	.	.	.	.	.	.	.	.	T	.	.	.	.	.	G	.	.	.	.	.	.	.	.	A	.	C	.	.	G	.	.	.	.	.	.
K	3	Hap_23	.	.	.	C	.	.	.	.	.	.	.	.	.	.	.	.	.	.	.	.	T	.	.	.	.	.	G	.	.	.	.	.	.	.	.	A	.	C	.	.	.	.	.	.	.	.	.
K	3	Hap_27	.	.	.	C	.	.	.	.	.	.	.	.	.	.	.	.	.	.	.	.	T	.	.	.	.	.	G	.	.	.	.	.	.	.	.	A	.	C	.	.	G	.	.	.	.	.	.
K	1	Hap_43	.	.	.	C	.	.	.	.	.	.	.	.	.	.	.	.	.	.	A	.	T	.	.	.	.	.	G	.	.	.	.	.	.	.	.	A	.	C	.	.	.	.	.	.	.	.	.
K	3	Hap_50	.	.	.	C	.	.	.	.	.	.	.	.	.	A	.	.	.	.	.	.	T	.	.	.	.	.	G	.	.	.	.	.	.	.	.	A	.	C	.	.	.	.	.	.	.	.	.
K	1	Hap_73	.	.	.	C	.	.	.	.	.	.	.	.	.	.	.	.	.	.	.	.	T	.	.	.	.	.	G	.	.	.	.	.	.	.	.	A	.	C	.	.	.	.	.	.	.	.	.
K	1	Hap_80	.	.	.	C	.	.	.	.	.	.	.	.	.	A	.	.	.	.	.	.	T	.	.	.	.	.	G	.	.	.	.	.	.	.	.	A	.	C	.	.	.	.	.	.	.	.	.
X4	2	Hap_34	.	.	.	C	.	.	.	C	.	.	G	.	.	A	.	.	.	.	.	.	T	.	.	.	.	G	.	.	.	.	.	.	.	.	.	A	.	.	.	.	.	.	T	.	.	.	.
X4	1	Hap_91	.	.	.	C	.	.	.	C	.	.	G	.	.	A	.	.	.	.	.	.	T	.	.	.	.	G	.	.	.	.	.	.	.	.	T	A	.	.	.	.	.	.	T	.	.	.	.
B	2	Hap_32	.	.	.	C	.	.	.	.	.	G	.	.	.	A	.	.	.	.	.	.	T	.	.	.	.	.	.	.	.	.	.	.	.	T	.	A	.	.	.	.	.	.	T	.	.	.	.
C1	1	Hap_16	.	.	.	C	.	.	.	.	.	.	.	.	.	.	.	.	.	.	.	.	T	.	.	C	.	.	.	.	.	.	.	.	.	.	.	A	.	.	.	.	.	.	T	.	.	.	T
C1	5	Hap_30	.	.	.	C	.	.	.	.	.	.	.	.	.	A	.	.	.	.	.	.	T	.	.	C	.	.	.	C	.	.	.	.	.	.	.	A	.	.	.	.	.	.	T	.	.	.	T
C1	3	Hap_35	.	.	.	C	.	.	.	.	.	.	.	.	.	.	.	.	.	.	.	.	T	.	.	C	.	.	.	C	.	.	.	.	.	.	.	A	.	.	.	.	.	.	T	.	.	.	T
C1	1	Hap_53	.	.	.	C	.	.	.	.	.	.	.	.	.	.	.	.	.	.	.	.	T	.	.	C	.	.	.	C	.	.	.	.	.	.	.	A	.	.	.	.	.	.	T	.	.	.	T
C1	4	Hap_54	.	.	.	C	.	.	.	.	.	.	.	.	.	A	.	.	.	.	.	.	T	.	.	C	.	.	.	C	.	.	.	.	.	.	.	A	.	.	.	.	.	.	T	.	.	.	T
C1	2	Hap_65	.	.	.	C	.	.	.	.	.	.	.	.	.	.	.	.	.	.	.	.	T	.	.	C	.	.	G	C	.	.	.	.	.	.	.	A	.	.	.	.	.	.	T	.	.	.	T
C1	1	Hap_84	.	.	.	C	.	.	.	.	.	.	.	.	.	A	.	.	.	.	.	.	T	.	.	C	.	.	.	C	.	.	.	.	.	.	.	A	.	.	.	.	.	.	T	.	.	.	T
C2	6	Hap_14	.	.	.	C	.	.	.	.	.	.	.	.	.	A	.	.	.	.	.	C	T	.	.	.	.	.	.	.	.	.	.	.	.	.	.	A	.	.	.	.	.	.	T	.	.	.	T
D	2	Hap_4	.	.	C	C	G	.	.	.	T	.	.	.	.	.	.	.	.	.	.	.	T	C	.	.	.	G	.	.	.	.	.	.	.	.	.	A	.	.	.	.	.	.	T	.	.	.	.
D	7	Hap_10	.	.	C	C	G	.	.	.	T	.	.	.	.	A	.	.	.	.	.	.	.	C	.	.	.	G	.	.	.	.	.	.	.	.	.	A	.	.	.	.	.	.	T	.	.	.	.
D	2	Hap_19	.	.	C	C	G	.	.	.	T	.	.	.	.	A	.	.	.	.	.	.	T	C	.	.	.	G	.	.	.	.	.	.	.	.	.	A	.	.	.	.	.	.	T	.	.	.	.
D	1	Hap_21	.	.	C	C	G	.	.	.	T	.	.	.	.	.	.	.	.	.	.	.	T	C	.	.	.	G	.	.	.	.	.	.	.	.	.	A	.	.	.	.	.	.	T	.	.	.	.
D	1	Hap_25	.	.	C	C	G	.	.	.	T	.	.	.	.	.	.	.	.	.	.	.	T	C	.	.	.	G	.	.	.	.	.	.	.	.	.	A	.	.	.	.	.	.	T	.	.	.	.
D	1	Hap_39	.	.	C	C	G	.	.	.	T	.	.	.	.	.	.	.	.	.	.	.	.	C	.	.	.	G	.	.	.	.	.	.	.	.	.	A	.	.	.	.	.	.	T	.	.	.	.
D	1	Hap_68	.	.	C	C	G	.	.	.	T	.	.	.	.	A	.	.	.	.	.	.	.	C	.	.	.	G	.	.	.	.	.	.	.	.	.	A	.	.	.	.	.	.	T	.	.	.	.
D	1	Hap_69	.	.	C	C	G	.	.	.	T	.	.	.	.	A	.	.	.	.	.	.	T	C	.	.	.	G	.	.	.	.	.	.	.	.	.	A	.	.	.	.	.	.	T	.	.	.	.
D	2	Hap_71	.	.	C	C	G	.	.	.	T	.	.	.	.	A	.	.	.	.	.	.	.	C	.	.	.	G	.	.	.	.	.	.	.	.	.	A	.	.	.	.	.	.	T	.	.	.	.
D	1	Hap_82	A	.	C	C	G	.	.	.	T	.	.	.	.	A	.	.	.	.	.	.	.	C	.	.	.	G	.	.	.	.	.	.	.	.	.	A	.	.	.	.	.	.	T	.	.	.	.
D3	7	Hap_3	.	.	C	C	G	.	.	.	T	.	.	.	.	A	.	.	.	.	.	.	T	C	A	.	.	G	.	.	.	.	.	.	.	.	.	A	.	.	.	.	.	.	T	.	.	.	.
D3	1	Hap_29	.	.	C	C	G	.	.	.	T	.	.	.	.	A	.	.	.	.	.	.	T	C	A	.	.	G	.	.	.	.	.	.	.	.	T	A	.	.	.	.	.	.	T	.	.	.	.
D3	3	Hap_60	.	.	C	C	G	.	.	.	T	.	.	.	.	A	.	.	.	.	.	.	T	C	A	.	.	G	.	.	.	.	.	.	.	.	.	A	.	.	.	.	.	.	T	.	.	.	.
D3	2	Hap_78	.	.	C	C	G	.	.	.	T	.	.	.	.	A	.	.	.	.	.	.	T	C	A	.	.	G	.	.	.	.	.	.	.	.	.	A	.	.	.	.	.	.	T	.	.	.	.
D3	7	Hap_86	.	.	C	C	G	.	.	.	T	.	.	.	.	A	.	.	.	.	.	.	T	C	A	.	.	G	.	.	.	.	.	.	.	.	.	A	.	.	.	.	.	.	T	.	.	.	.
E	9	Hap_12	.	.	.	C	.	.	A	.	.	.	.	.	.	A	.	.	.	.	.	.	T	.	.	.	.	.	G	.	.	.	.	.	.	.	.	A	.	.	C	.	.	T	.	.	.	.	.
E	4	Hap_63	.	.	.	C	.	.	A	.	.	.	.	.	.	A	.	.	.	.	.	.	T	.	.	.	.	.	G	.	.	.	.	.	.	.	.	A	.	.	C	.	.	T	.	.	.	.	.
E	2	Hap_85	.	.	.	C	.	.	A	.	.	.	.	.	.	.	.	.	.	.	.	.	T	.	.	.	.	.	G	.	.	.	.	.	.	.	.	A	.	.	C	.	.	T	.	.	.	.	.
E	5	Hap_49	.	.	.	C	.	.	A	.	.	.	.	.	.	A	.	.	.	.	.	.	T	.	.	.	.	.	.	.	.	.	.	.	.	.	.	A	.	.	C	.	.	T	.	.	.	.	.
E	1	Hap_61	.	.	.	C	.	.	A	.	.	.	.	.	.	A	.	.	.	.	.	.	T	.	.	.	.	.	.	.	.	.	.	.	.	.	.	A	.	.	C	.	.	T	.	.	.	.	.
E	1	Hap_74	.	.	.	C	.	.	A	.	.	.	.	.	.	.	.	.	G	.	.	.	T	.	.	.	.	.	.	.	.	.	.	.	.	.	.	A	.	.	C	.	.	T	.	.	.	.	.
E	1	Hap_92	.	.	.	C	.	.	A	.	.	.	.	.	.	.	.	.	G	.	.	.	T	.	.	.	.	.	.	.	.	.	.	.	.	.	.	A	.	.	C	.	.	T	.	.	.	.	.
E	2	Hap_36	.	.	.	C	.	T	.	.	.	.	.	.	.	.	A	.	.	.	.	.	.	.	.	.	.	.	.	.	.	.	A	T	.	.	.	.	.	.	.	.	.	.	.	.	.	A	.
A1	10	Hap_8	.	.	.	C	.	.	.	.	.	.	.	T	.	.	.	.	.	G	.	.	T	.	.	.	T	.	G	.	A	.	.	.	C	.	.	A	.	.	.	.	.	.	.	.	.	.	.
A1	1	Hap_9	.	.	.	C	.	.	.	.	.	.	.	T	.	.	.	.	.	G	.	.	T	.	.	.	T	.	.	.	A	.	.	.	C	.	.	A	.	.	.	.	.	.	.	.	.	.	.
A1	2	Hap_24	.	.	.	C	.	.	.	.	.	.	.	T	.	A	.	.	.	G	.	.	T	.	.	.	T	.	G	.	A	.	.	.	C	.	.	A	.	.	.	.	.	.	.	.	.	.	.
A1	1	Hap_26	.	.	.	C	.	.	.	.	.	.	.	T	.	.	.	.	.	G	.	.	T	.	.	.	T	.	.	.	A	.	.	.	C	.	.	A	.	.	.	.	.	.	.	.	.	.	.
A1	1	Hap_38	.	.	.	C	.	.	.	.	.	.	.	T	.	A	.	.	.	G	.	.	T	.	.	.	T	.	.	.	A	.	.	.	C	.	.	A	.	.	.	.	.	.	T	.	.	.	.
A1	1	Hap_42	.	.	.	C	.	.	.	.	.	.	.	T	.	A	.	.	.	G	.	.	T	.	.	.	T	.	G	.	A	.	.	.	C	.	.	A	.	.	.	.	.	.	.	.	.	.	.
A1	2	Hap_46	.	.	.	C	.	.	.	.	.	.	.	T	.	A	.	.	.	.	.	.	T	.	.	.	T	.	G	.	A	.	.	.	C	.	.	A	.	.	.	.	.	.	.	.	.	.	.
A1	3	Hap_56	.	.	.	C	.	.	.	.	.	.	.	T	.	A	.	.	.	G	.	.	T	.	.	.	T	.	G	.	A	.	.	.	C	.	.	A	.	.	.	.	.	.	.	.	.	.	.
A1	7	Hap_58	.	.	.	C	.	.	.	.	.	.	.	T	.	.	.	.	.	G	.	.	T	.	.	.	T	.	G	.	A	.	.	.	C	.	.	A	.	.	.	.	.	.	.	.	.	.	.
A1	1	Hap_62	.	.	.	C	.	.	.	.	.	.	.	T	.	A	.	.	.	G	.	.	T	.	.	.	T	.	G	.	A	.	.	.	C	.	.	A	.	.	.	.	.	.	.	.	.	.	.
A1	1	Hap_75	.	.	.	C	.	.	.	.	.	.	.	T	.	A	.	.	.	.	.	.	T	.	.	.	T	.	G	.	A	.	.	.	C	.	.	A	.	.	.	.	.	.	.	.	.	.	.
A3	1	Hap_37	.	.	.	C	.	.	.	.	.	.	.	.	.	.	.	.	.	.	.	.	T	.	.	.	.	.	G	.	A	.	.	.	.	.	.	A	.	.	.	.	.	.	.	.	.	.	.
A3	1	Hap_64	.	T	.	C	.	.	.	.	.	.	.	.	.	.	.	.	.	.	.	.	.	.	.	.	.	.	G	.	A	.	.	.	.	.	.	A	.	.	.	.	.	.	.	.	.	.	.
A3	1	Hap_89	.	.	.	C	.	.	.	.	.	.	.	.	.	.	.	.	.	.	.	.	.	.	.	.	.	.	G	.	A	.	.	.	.	.	.	A	.	.	.	.	.	.	.	.	T	.	.
A4	2	Hap_11	.	.	.	C	.	.	.	.	.	.	.	.	.	.	.	.	.	.	.	.	.	.	.	.	.	.	.	C	.	.	.	.	.	.	.	.	.	.	.	.	.	.	.	.	.	.	.
A4	20	Hap_15	.	.	.	C	.	.	.	.	.	.	.	.	.	.	.	.	.	.	.	.	.	.	.	.	.	.	.	.	.	.	.	.	.	.	.	.	.	.	.	.	.	.	.	.	.	.	.
A4	3	Hap_33	.	.	.	C	.	.	.	.	.	.	.	.	.	.	.	.	.	.	.	.	.	.	.	.	.	.	.	.	.	.	.	.	.	.	.	.	.	.	.	.	.	.	.	.	.	.	.
A4	2	Hap_59	.	.	.	C	.	.	.	.	.	.	.	.	.	.	.	.	.	.	.	.	.	.	.	.	.	.	.	.	.	.	.	.	.	.	.	.	.	.	.	.	.	.	.	.	.	.	.
A4	1	Hap_44	.	.	.	C	.	.	.	.	.	.	.	.	.	.	.	.	.	.	.	.	.	C	.	.	.	.	.	.	.	.	.	.	.	.	.	.	.	.	.	.	.	.	.	.	.	.	.
A4	3	Hap_70	.	.	.	C	.	.	.	.	.	.	.	.	.	A	.	.	.	.	.	.	.	.	.	.	.	.	.	.	.	.	.	.	.	.	.	.	.	.	.	.	.	.	.	.	.	.	.
A6	1	Hap_88	.	.	.	C	.	.	.	.	.	.	.	.	.	.	.	.	.	.	.	.	T	.	.	.	.	.	.	.	.	.	.	.	.	.	.	.	.	.	.	.	.	.	.	.	.	.	.
A6	6	Hap_6	.	.	.	C	.	.	.	.	.	.	.	.	.	.	.	.	.	.	.	.	T	.	.	.	.	.	G	.	.	.	.	.	.	.	.	A	.	.	.	.	.	.	.	.	.	.	.
A6	6	Hap_7	.	.	.	C	.	.	.	.	.	.	.	.	.	A	.	.	.	.	.	.	T	.	.	.	.	.	.	.	.	.	.	.	.	.	.	A	.	.	.	.	.	.	T	.	.	.	.
A6	2	Hap_17	.	.	.	C	.	.	.	.	.	.	.	.	.	A	.	.	.	.	.	.	T	.	A	.	.	.	G	.	.	.	.	.	.	.	.	A	.	.	.	.	.	.	T	.	.	.	.
A6	3	Hap_20	.	.	.	C	.	.	.	.	.	.	.	.	.	.	.	.	.	G	.	.	T	.	.	.	.	.	G	.	.	.	.	.	.	.	.	A	.	.	.	.	.	.	.	.	.	.	.
A6	8	Hap_22	.	.	.	C	.	.	.	.	.	.	.	.	.	A	.	.	.	.	.	.	T	.	.	.	.	.	.	.	.	.	.	.	.	.	.	A	.	.	.	.	.	.	T	.	.	.	.
A6	6	Hap_28	.	.	.	C	.	.	.	.	.	.	.	.	.	.	.	.	.	G	.	.	T	.	.	.	.	.	G	.	.	.	.	.	.	.	.	A	.	.	.	.	.	.	.	.	.	.	.
A6	1	Hap_31	.	.	.	C	.	.	.	.	.	.	.	.	.	.	.	.	.	.	.	.	T	.	.	.	.	.	G	.	.	.	.	.	.	.	.	A	.	.	.	.	.	.	.	.	.	.	.
A6	1	Hap_48	.	.	.	C	.	.	.	.	.	.	.	.	.	A	.	.	.	.	.	.	T	.	.	.	.	.	.	.	.	.	.	.	.	.	.	A	.	.	.	.	.	.	T	.	.	.	.
A6	1	Hap_51	.	.	.	C	.	.	.	.	.	.	.	.	.	A	.	.	.	.	.	.	T	.	.	.	.	.	.	.	.	.	.	.	.	.	.	A	.	.	.	.	.	.	T	.	.	.	.
A6	1	Hap_52	.	.	.	C	.	.	.	.	.	.	.	.	.	.	.	.	.	.	.	.	T	.	.	.	.	.	.	.	.	.	.	.	.	.	.	A	.	.	.	.	.	.	.	.	.	.	.
A6	2	Hap_55	.	.	.	C	.	.	.	.	.	.	.	.	.	A	.	.	.	.	.	.	T	.	.	.	.	.	.	.	.	.	.	.	.	.	.	A	.	.	.	.	.	.	T	.	.	.	.
A6	1	Hap_79	.	.	.	C	.	.	.	.	.	.	.	.	C	A	.	.	.	.	.	.	T	.	.	.	.	.	.	.	.	.	.	.	.	.	.	A	.	.	.	.	.	.	T	.	.	.	.
A7	3	Hap_40	.	.	.	C	.	.	.	.	.	.	.	T	.	.	.	.	.	G	.	.	T	.	.	.	.	.	G	.	A	.	.	.	.	.	.	A	.	.	.	.	.	.	T	.	.	.	.
A7	3	Hap_47	.	.	.	C	.	.	.	.	.	.	.	T	.	.	.	.	.	G	.	.	T	.	A	.	.	.	G	.	A	.	.	.	.	.	.	A	.	.	.	.	.	.	T	.	.	.	.
A7	1	Hap_57	.	.	.	C	.	.	.	.	.	.	.	T	.	.	.	.	.	G	.	.	T	.	.	.	.	.	G	.	A	.	.	.	.	.	.	A	.	.	.	.	.	.	T	.	.	.	.
A7	1	Hap_66	.	.	.	C	.	.	.	.	.	.	.	T	.	A	.	.	.	.	.	.	T	.	.	.	.	.	G	.	A	.	.	.	.	.	.	A	.	.	.	.	.	.	T	.	.	.	.
A7	1	Hap_76	.	.	.	C	.	.	.	.	.	.	.	T	.	A	.	.	.	.	.	.	T	.	.	.	.	.	G	.	A	.	.	.	.	.	.	A	.	.	.	.	.	.	T	.	.	.	.
	272
[truncated: 10 more columns]
