# Supplementary material for: Haplotype diversity in mitochondrial DNA reveals the multiple origins of Tibetan horse
Source: PLoS One. 2018 Jul 27;13(7):e0201564. doi: 10.1371/journal.pone.0201564 (PMC6063445; doi:10.1371/journal.pone.0201564)
Supplement: S4 Table — (XLSX) [file pone.0201564.s005.xlsx]

## Sheet: Sheet1
Table S4 Sequence motifs of the mtDNA clusters
Haplogroup	Sequence motifs	Citation
A1	495C 542T 602T 635T 666A 703C 720A	Jansen et al(2002)
A3	495C 666A 720A	Jansen et al(2002)
A4	495C	Jansen et al(2002)
A5	Refference sequence X79547	Jansen et al(2002)
A6	495C 602T 650G 720A	Jansen et al(2002)
A7	495C 542T 602T 666A 720A	Cieslak et al(2010)
B1	495C 538G 596G 602T 709T 720A	Jansen et al(2002)
B2	495C 538G 602T 709T 720A	Jansen et al(2002)
C1	495C 602T 617C 659C 720A	Jansen et al(2002)
C2	495C 601C 602T 720A	Jansen et al(2002)
D1	494C 495C 496G 534T 602T 603C 649G	Jansen et al(2002)
D2	494C 495C 496G 534T 602C 603C 649G 720A	Jansen et al(2002)
D3	494C 495C 496G 534T 602T 603C 604A 649G 720A	Jansen et al(2002)
E	495C 520G 521A 602T 720A 737C	Jansen et al(2002)
F1	495C 602T 604A 667G 703C 720A	Jansen et al(2002)
F2	495C 602T 604A 703C 720A 726A 740G	Jansen et al(2002)
F3	495C 602T 703C 720A 740G	Cieslak et al(2010)
G	594C 598C 602T 615G 616G 659C 703C	Jansen et al(2002)
X4	495C 526C 540G 602T 718T 720A	Cieslak et al(2010)
K	495C 602T 650G 720A 728C	This study
