# Supplementary material for: Haplotype diversity in mitochondrial DNA reveals the multiple origins of Tibetan horse
Source: PLoS One. 2018 Jul 27;13(7):e0201564. doi: 10.1371/journal.pone.0201564 (PMC6063445; doi:10.1371/journal.pone.0201564)
Supplement: S5 Table — (XLSX) [file pone.0201564.s006.xlsx]

## Sheet: Sheet1
Table S5 Pairwise genetic distance among the 15 horse populations
	MG	CA	NQ	QD	LJ	DQ	GX	NQ-T	GZ	WS	KM	ZG	XGZ	TC	ZT
MG	0	0.02839	0.02682	0.02563	0.0265	0.02597	0.02994	0.0266	0.02661	0.02643	0.02689	0.02738	0.02887	0.02533	0.02941
CA	0.02839	0	0.02695	0.02525	0.02631	0.02566	0.02951	0.02608	0.02636	0.02617	0.02679	0.02718	0.0285	0.02539	0.0289
NQ	0.02682	0.02695	0	0.02375	0.02456	0.02405	0.02811	0.02463	0.02479	0.02461	0.02454	0.02587	0.02776	0.02332	0.02787
QD	0.02563	0.02525	0.02375	0	0.02308	0.02237	0.02656	0.02285	0.0235	0.02312	0.02389	0.02324	0.0252	0.02248	0.02653
LJ	0.0265	0.02631	0.02456	0.02308	0	0.02354	0.02729	0.02448	0.02388	0.02377	0.02422	0.02503	0.027	0.0229	0.02661
DQ	0.02597	0.02566	0.02405	0.02237	0.02354	0	0.02695	0.02352	0.0238	0.02338	0.02392	0.02476	0.02616	0.0227	0.027
GX	0.02994	0.02951	0.02811	0.02656	0.02729	0.02695	0	0.0277	0.0273	0.02718	0.02773	0.02862	0.03037	0.0264	0.02966
NQ-T	0.0266	0.02608	0.02463	0.02285	0.02448	0.02352	0.0277	0	0.02465	0.02443	0.02497	0.02499	0.02583	0.02349	0.02729
GZ	0.02661	0.02636	0.02479	0.0235	0.02388	0.0238	0.0273	0.02465	0	0.02369	0.02398	0.02533	0.02737	0.02284	0.02617
WS	0.02643	0.02617	0.02461	0.02312	0.02377	0.02338	0.02718	0.02443	0.02369	0	0.024	0.02509	0.02698	0.02289	0.02645
KM	0.02689	0.02679	0.02454	0.02389	0.02422	0.02392	0.02773	0.02497	0.02398	0.024	0	0.02598	0.02841	0.02293	0.02656
ZG	0.02738	0.02718	0.02587	0.02324	0.02503	0.02476	0.02862	0.02499	0.02533	0.02509	0.02598	0	0.02682	0.02433	0.02795
XGZ	0.02887	0.0285	0.02776	0.0252	0.027	0.02616	0.03037	0.02583	0.02737	0.02698	0.02841	0.02682	0	0.02635	0.02995
TC	0.02533	0.02539	0.02332	0.02248	0.0229	0.0227	0.0264	0.02349	0.02284	0.02289	0.02293	0.02433	0.02635	0	0.02553
ZT	0.02941	0.0289	0.02787	0.02653	0.02661	0.027	0.02966	0.02729	0.02617	0.02645	0.02656	0.02795	0.02995	0.02553	0
